# Supplementary material for: Proteomic analysis of ovarian carcinoma reveals diagnostic and prognostic biomarkers with histotype- and stage-specificity
Source: J Ovarian Res. 2026 Jan 28;19:74. doi: 10.1186/s13048-026-01984-4 (PMC12924536; doi:10.1186/s13048-026-01984-4)
Supplement: Supplementary file 1 — Supplementary Material 1. [file 13048_2026_1984_MOESM1_ESM.xlsx]

## Sheet: Information
Supplementary information
Data tables
Article title
Proteomic analysis of ovarian carcinoma reveals diagnostic and prognostic biomarkers with histotype- and stage-specificity
Journal
Journal of Ovarian Research
Authors
Lucas Werner, Ella Ittner, Hugo Swenson, Elisabeth Werner Rönnerman, Claudia Mateoiu, Anikó Kovács, Pernilla Dahm-Kähler, Per Karlsson, Toshima Z. Parris, Khalil Helou
Corresponding author
Lucas Werner, lucas.werner@gu.se

## Sheet: Table of content
Supplementary Data for
Data S1 Cohort design and clinicopathologic data after histotype reclassification
Data S2 All unique identified protein accession Ids for searching raw mass spectrometry data with directDIA in Spectronaut along with metadata for all samples
Data S3 Results from differential abundance analysis after filtering for proteins significantly upregulated (FDR < 0.05, FC > 1.5) and downregulated (FDR < 0.05, FC < -1.5) for all histotypes in early-stage (I or II) and late-stage (III or IV)
Data S4 Results from differential abundance analysis after filtering for proteins significantly upregulated (FDR < 0.05, FC > 1.5) and downregulated (FDR < 0.05, FC < -1.5) for all pairwise comparisons and comparisons of early-stage (I or II) and late-stage (III or IV) within each histotype
Data S5 Combinations of DAPs yielding the highest AUC for the classification of a histotype/comparison based on SVM models
Data S6 Metadata for survival analysis
Data S7 Significant (FDR < 0.05) proteins for multivariate cox regression for log-rank significant (p < 0.05) adjusted for LASSO-selected covariates (age and stage) as well as bootstrap validation of survival models for early-stage and late-stage samples for respective histotype
Data S8 Enriched biological processes in GO enrichment analysis based on DAPs that are associated with decreased risk of death (HR < 1) in respective histotype in early-stage and late-stage
Data S9 Enriched biological processes in GO enrichment analysis based on DAPs that are associated with increased risk of death (HR < 1) in respective histotype in early-stage and late-stage

## Sheet: S1
Data S1 Cohort design and clinicopathologic data after histotype reclassification
	HGSC	EC	MC	CCC
	n=122	n=42	n=35	n=45
Patient age
Mean	59	61	59	61
Range	34-86	25-86	30-86	40-84
Overall Survival
0-2 y	24	9	19	20
2-5 y	40	13	6	6
5-10 y	36	8	6	8
> 10 y	22	12	4	11
Disease-specific Survival
0-2 y	21	9	13	12
2-5 y	34	8	3	2
5-10 y	20	0	3	5
> 10 y	2	1	0	2
Cause of death
Ovarian carcinoma	77	18	19	21
Other	23	11	13	18
Alive	22	13	3	6
Stage
I	26	14	8	12
II	21	7	2	2
III	67	16	20	25
IV	8	5	5	6
Dualistic model
Type I	0	42	35	45
Type II	122	0	0	0
CA125
<= 35	10	2	4	6
> 35	26	4	5	4
Not answered	48	23	12	9
Not performed	15	7	6	7
NA	23	6	8	19
Residual tumor size at cytoreductive surgery
Tumor free	62	25	14	22
<= 1 cm	21	3	2	2
> 1 cm	29	9	11	8
peritoneal carcinosis	8	3	2	1
NA	2	2	6	12
CCC, Clear cell ovarian carcinoma; EC, Endometrioid ovarian carcinoma; HGSC, High-grade serous ovarian carcinoma; MC, Mucinous ovarian carcinoma; NA, Not applicable

## Sheet: S2
Data S2 All unique identified protein accession Ids for searching raw mass spectrometry data with directDIA in Spectronaut along with metadata for all samples
Before filtering for at least 70% measured abundance in at least one histotype			After filtering for at least 70% measured abundance in at least one histotype				Metadata
Protein accession	Protein	Protein description	Protein accession	Protein	Protein description		Sample	Histotype/tissue			Quality metrics and thresholds
A0A024RBG1	NUDT4B	Diphosphoinositol polyphosphate phosphohydrolase NUDT4B	A0A024RBG1	NUDT4B	Diphosphoinositol polyphosphate phosphohydrolase NUDT4B		[1] EC_II_m_2.PG.Quantity	EC		Total number of unique peptides (stripped sequences)	305873
A0A075B6H7	IGKV3-7	Probable non-functional immunoglobulin kappa variable 3-7	A0A075B6H9	IGLV4-69	Immunoglobulin lambda variable 4-69		[2] MC_I_m_1.PG.Quantity	MC		Average number of peptides per protein	24
A0A075B6H9	IGLV4-69	Immunoglobulin lambda variable 4-69	A0A075B6I0	IGLV8-61	Immunoglobulin lambda variable 8-61		[3] HGSC_II_m_2.PG.Quantity	HGSC		Total number of unique proteins before filtering	12707
A0A075B6I0	IGLV8-61	Immunoglobulin lambda variable 8-61	A0A075B6I1	IGLV4-60	Immunoglobulin lambda variable 4-60		[4] HGSC_III_p_1.PG.Quantity	HGSC		Total number of unique proteins after filtering	10308
A0A075B6I1	IGLV4-60	Immunoglobulin lambda variable 4-60	A0A075B6I4	IGLV10-54	Immunoglobulin lambda variable 10-54		[5] HGSC_III_m_3.PG.Quantity	HGSC		Precursor q-value cutoff	0.01
A0A075B6I4	IGLV10-54	Immunoglobulin lambda variable 10-54	A0A075B6J1	IGLV5-37	Immunoglobulin lambda variable 5-37		[6] HGSC_III_m_3.PG.Quantity	HGSC		Precursor PEP cutoff	0.2
A0A075B6I9	IGLV7-46	Immunoglobulin lambda variable 7-46	A0A075B6J9	IGLV2-18	Immunoglobulin lambda variable 2-18		[7] EC_I_m_3.PG.Quantity	EC		Protein q-value cutoff (experiment)	0.01
A0A075B6J1	IGLV5-37	Immunoglobulin lambda variable 5-37	A0A075B6K4	IGLV3-10	Immunoglobulin lambda variable 3-10		[9] HGSC_I_m_2.PG.Quantity	HGSC		Protein q-value cutoff (run)	0.05
A0A075B6J2	IGLV2-33	Probable non-functional immunoglobulin lambda variable 2-33	A0A075B6K5	IGLV3-9	Immunoglobulin lambda variable 3-9		[11] CCC_III_p_4.PG.Quantity	CCC		Protein PEP cutoff	0.75
A0A075B6J9	IGLV2-18	Immunoglobulin lambda variable 2-18	A0A075B6P5;P01615	IGKV2-28;IGKV2D-28	Immunoglobulin kappa variable 2-28;Immunoglobulin kappa variable 2D-28		[12] HGSC_III_m_2.PG.Quantity	HGSC		Missing data before filtering (%)	6.85
A0A075B6K0	IGLV3-16	Immunoglobulin lambda variable 3-16	A0A075B6Q5	IGHV3-64	Immunoglobulin heavy variable 3-64		[14] EC_I_m_3.PG.Quantity	EC		Missing data after filtering (%)	8.18
A0A075B6K2	IGLV3-12	Immunoglobulin lambda variable 3-12	A0A075B6R2	IGHV4-4	Immunoglobulin heavy variable 4-4		[15] CCC_III_m_3.PG.Quantity	CCC
A0A075B6K4	IGLV3-10	Immunoglobulin lambda variable 3-10	A0A075B6R9;A0A0C4DH68	IGKV2D-24;IGKV2-24	Probable non-functional immunoglobulin kappa variable 2D-24;Immunoglobulin kappa variable 2-24		[16] MC_III_m_1.PG.Quantity	MC
A0A075B6K5	IGLV3-9	Immunoglobulin lambda variable 3-9	A0A075B6S5	IGKV1-27	Immunoglobulin kappa variable 1-27		[17] LD-EC_HGSC_III_p_1.PG.Quantity	HGSC
A0A075B6K6	IGLV4-3	Immunoglobulin lambda variable 4-3	A0A075B6S9;P0DSN7	IGKV1-37;IGKV1D-37	Probable non-functional immunoglobulinn kappa variable 1-37;Probable non-functional immunoglobulinn kappa variable 1D-37		[18] CCC_III_m_1.PG.Quantity	CCC
A0A075B6P5;P01615	IGKV2-28;IGKV2D-28	Immunoglobulin kappa variable 2-28;Immunoglobulin kappa variable 2D-28	A0A087WSX0	IGLV5-45	Immunoglobulin lambda variable 5-45		[19] HGSC_IV_m_1.PG.Quantity	HGSC
A0A075B6Q5	IGHV3-64	Immunoglobulin heavy variable 3-64	A0A087WSY6	IGKV3D-15	Immunoglobulin kappa variable 3D-15		[20] EC_IV_m_2.PG.Quantity	EC
A0A075B6R2	IGHV4-4	Immunoglobulin heavy variable 4-4	A0A087WSZ0	IGKV1D-8	Immunoglobulin kappa variable 1D-8		[21] CCC_III_m_1.PG.Quantity	CCC
A0A075B6R9;A0A0C4DH68	IGKV2D-24;IGKV2-24	Probable non-functional immunoglobulin kappa variable 2D-24;Immunoglobulin kappa variable 2-24	A0A087WW87;P01614	IGKV2-40;IGKV2D-40	Immunoglobulin kappa variable 2-40;Immunoglobulin kappa variable 2D-40		[22] EC_III_p_3.PG.Quantity	EC
A0A075B6S2	IGKV2D-29	Immunoglobulin kappa variable 2D-29	A0A087X1C5;P10635	CYP2D7;CYP2D6	Putative cytochrome P450 2D7;Cytochrome P450 2D6		[24] HGSC_III_p_2.PG.Quantity	HGSC
A0A075B6S5	IGKV1-27	Immunoglobulin kappa variable 1-27	A0A0A0MS14	IGHV1-45	Immunoglobulin heavy variable 1-45		[25] HGSC_I_m_3.PG.Quantity	HGSC
A0A075B6S9;P0DSN7	IGKV1-37;IGKV1D-37	Probable non-functional immunoglobulinn kappa variable 1-37;Probable non-functional immunoglobulinn kappa variable 1D-37	A0A0A0MS15	IGHV3-49	Immunoglobulin heavy variable 3-49		[26] HGSC_III_m_2.PG.Quantity	HGSC
A0A075B6T8	TRAV9-1	T cell receptor alpha variable 9-1	A0A0B4J1U3	IGLV1-36	Immunoglobulin lambda variable 1-36		[27] HGSC_III_m_3.PG.Quantity	HGSC
A0A075B6W5	TRAV23DV6	T cell receptor alpha variable 23/delta variable 6	A0A0B4J1U7	IGHV6-1	Immunoglobulin heavy variable 6-1		[28] LD-EC_HGSC_III_m_3.PG.Quantity	HGSC
A0A075B767;A0A0B4J2A2;Q9Y536	PPIAL4H;PPIAL4C;PPIAL4A	Peptidyl-prolyl cis-trans isomerase A-like 4H;Peptidyl-prolyl cis-trans isomerase A-like 4C;Peptidyl-prolyl cis-trans isomerase A-like 4A	A0A0B4J1V0	IGHV3-15	Immunoglobulin heavy variable 3-15		[29] HGSC_III_p_2.PG.Quantity	HGSC
A0A087WSX0	IGLV5-45	Immunoglobulin lambda variable 5-45	A0A0B4J1V2	IGHV2-26	Immunoglobulin heavy variable 2-26		[30] EC_I_m_2.PG.Quantity	EC
A0A087WSY4	IGHV4-30-2	Immunoglobulin heavy variable 4-30-2	A0A0B4J1V6	IGHV3-73	Immunoglobulin heavy variable 3-73		[33] HGSC_III_p_1.PG.Quantity	HGSC
A0A087WSY6	IGKV3D-15	Immunoglobulin kappa variable 3D-15	A0A0B4J1X5	IGHV3-74	Immunoglobulin heavy variable 3-74		[34] CCC_I_m_2.PG.Quantity	CCC
A0A087WSZ0	IGKV1D-8	Immunoglobulin kappa variable 1D-8	A0A0B4J1X8	IGHV3-43	Immunoglobulin heavy variable 3-43		[35] HGSC_III_m_2.PG.Quantity	HGSC
A0A087WUV0	ZNF892	Zinc finger protein 892	A0A0B4J1Y8	IGLV9-49	Immunoglobulin lambda variable 9-49		[36] HGSC_III_p_2.PG.Quantity	HGSC
A0A087WW87;P01614	IGKV2-40;IGKV2D-40	Immunoglobulin kappa variable 2-40;Immunoglobulin kappa variable 2D-40	A0A0B4J1Y9	IGHV3-72	Immunoglobulin heavy variable 3-72		[39] CCC_II_m_1.PG.Quantity	CCC
A0A087WXM9	MEIKIN	Meiosis-specific kinetochore protein	A0A0B4J2D9;P0DP09	IGKV1D-13;IGKV1-13	Immunoglobulin kappa variable 1D-13;Immunoglobulin kappa variable 1-13		[40] HGSC_I_m_3.PG.Quantity	HGSC
A0A087X1C5;P10635	CYP2D7;CYP2D6	Putative cytochrome P450 2D7;Cytochrome P450 2D6	A0A0B4J2F0	PIGBOS1	Protein PIGBOS1		[41] EC_III_p_4.PG.Quantity	EC
A0A096LP01	SMIM26	Small integral membrane protein 26	A0A0B4J2H0	IGHV1-69D	Immunoglobulin heavy variable 1-69D		[42] LD-EC_HGSC_III_m_4.PG.Quantity	HGSC
A0A096LP49	CCDC187	Coiled-coil domain-containing protein 187	A0A0C4DH24	IGKV6-21	Immunoglobulin kappa variable 6-21		[43] HGSC_III_m_4.PG.Quantity	HGSC
A0A0A0MRZ9	IGLV5-52	Immunoglobulin lambda variable 5-52	A0A0C4DH25	IGKV3D-20	Immunoglobulin kappa variable 3D-20		[45] CCC_III_m_2.PG.Quantity	CCC
A0A0A0MS14	IGHV1-45	Immunoglobulin heavy variable 1-45	A0A0C4DH29	IGHV1-3	Immunoglobulin heavy variable 1-3		[46] HGSC_III_p_4.PG.Quantity	HGSC
A0A0A0MS15	IGHV3-49	Immunoglobulin heavy variable 3-49	A0A0C4DH31	IGHV1-18	Immunoglobulin heavy variable 1-18		[47] MC_III_m_1.PG.Quantity	MC
A0A0A0MT36	IGKV6D-21	Immunoglobulin kappa variable 6D-21	A0A0C4DH33	IGHV1-24	Immunoglobulin heavy variable 1-24		[48] CCC_III_m_1.PG.Quantity	CCC
A0A0A0MT89	IGKJ1	Immunoglobulin kappa joining 1	A0A0C4DH34	IGHV4-28	Immunoglobulin heavy variable 4-28		[49] HGSC_II_m_2.PG.Quantity	HGSC
A0A0A6YYC5	TRAV14DV4	T cell receptor alpha variable 14/delta variable 4	A0A0C4DH35	IGHV3-35	Probable non-functional immunoglobulin heavy variable 3-35		[51] LD-EC_HGSC_III_m_3.PG.Quantity	HGSC
A0A0B4J1U3	IGLV1-36	Immunoglobulin lambda variable 1-36	A0A0C4DH36	IGHV3-38	Probable non-functional immunoglobulin heavy variable 3-38		[52] HGSC_III_m_3.PG.Quantity	HGSC
A0A0B4J1U7	IGHV6-1	Immunoglobulin heavy variable 6-1	A0A0C4DH38	IGHV5-51	Immunoglobulin heavy variable 5-51		[53] EC_I_p_4.PG.Quantity	EC
A0A0B4J1V0	IGHV3-15	Immunoglobulin heavy variable 3-15	A0A0C4DH39	IGHV1-58	Immunoglobulin heavy variable 1-58		[54] EC_III_m_2.PG.Quantity	EC
A0A0B4J1V1	IGHV3-21	Immunoglobulin heavy variable 3-21	A0A0C4DH67	IGKV1-8	Immunoglobulin kappa variable 1-8		[55] HGSC_I_m_4.PG.Quantity	HGSC
A0A0B4J1V2	IGHV2-26	Immunoglobulin heavy variable 2-26	A0A0C4DH73;P01611	IGKV1-12;IGKV1D-12	Immunoglobulin kappa variable 1-12;Immunoglobulin kappa variable 1D-12		[56] HGSC_I_p_1.PG.Quantity	HGSC
A0A0B4J1V6	IGHV3-73	Immunoglobulin heavy variable 3-73	A0A0J9YX35	IGHV3-64D	Immunoglobulin heavy variable 3-64D		[58] MC_I_m_4.PG.Quantity	MC
A0A0B4J1X5	IGHV3-74	Immunoglobulin heavy variable 3-74	A0A0J9YXQ4	PNMA6E	Paraneoplastic antigen Ma6E		[59] MC_III_m_1.PG.Quantity	MC
A0A0B4J1X8	IGHV3-43	Immunoglobulin heavy variable 3-43	A0A1B0GTZ2	CCDC196	Putative coiled-coil domain-containing protein 196		[61] HGSC_I_m_4.PG.Quantity	HGSC
A0A0B4J1Y8	IGLV9-49	Immunoglobulin lambda variable 9-49	A0A1B0GV96	CHD9NB	CHD9 neighbor protein		[62] MC_II_m_3.PG.Quantity	MC
A0A0B4J1Y9	IGHV3-72	Immunoglobulin heavy variable 3-72	A0AV96	RBM47	RNA-binding protein 47		[63] EC_I_m_2.PG.Quantity	EC
A0A0B4J1Z2	IGKV1D-43	Immunoglobulin kappa variable 1D-43	A0AVF1	IFT56	Intraflagellar transport protein 56		[65] EC_III_m_1.PG.Quantity	EC
A0A0B4J2D9;P0DP09	IGKV1D-13;IGKV1-13	Immunoglobulin kappa variable 1D-13;Immunoglobulin kappa variable 1-13	A0AVI2	FER1L5	Fer-1-like protein 5		[66] MC_I_p_2.PG.Quantity	MC
A0A0B4J2F0	PIGBOS1	Protein PIGBOS1	A0AVK6	E2F8	Transcription factor E2F8		[67] EC_I_m_2.PG.Quantity	EC
A0A0B4J2H0	IGHV1-69D	Immunoglobulin heavy variable 1-69D	A0AVT1	UBA6	Ubiquitin-like modifier-activating enzyme 6		[68] HGSC_II_m_1.PG.Quantity	HGSC
A0A0C4DH24	IGKV6-21	Immunoglobulin kappa variable 6-21	A0FGR8	ESYT2	Extended synaptotagmin-2		[69] CCC_III_m_1.PG.Quantity	CCC
A0A0C4DH25	IGKV3D-20	Immunoglobulin kappa variable 3D-20	A0JLT2	MED19	Mediator of RNA polymerase II transcription subunit 19		[70] HGSC_I_m_3.PG.Quantity	HGSC
A0A0C4DH29	IGHV1-3	Immunoglobulin heavy variable 1-3	A0JNW5	BLTP3B	Bridge-like lipid transfer protein family member 3B		[72] HGSC_III_m_3.PG.Quantity	HGSC
A0A0C4DH31	IGHV1-18	Immunoglobulin heavy variable 1-18	A0M8Q6	IGLC7	Immunoglobulin lambda constant 7		[73] HGSC_III_p_3.PG.Quantity	HGSC
A0A0C4DH32	IGHV3-20	Immunoglobulin heavy variable 3-20	A0MZ66	SHTN1	Shootin-1		[74] EC_III_p_1.PG.Quantity	EC
A0A0C4DH33	IGHV1-24	Immunoglobulin heavy variable 1-24	A0PJW6	TMEM223	Transmembrane protein 223		[75] CCC_III_m_1.PG.Quantity	CCC
A0A0C4DH34	IGHV4-28	Immunoglobulin heavy variable 4-28	A0PJW8	DAPL1	Death-associated protein-like 1		[76] EC_I_m_3.PG.Quantity	EC
A0A0C4DH35	IGHV3-35	Probable non-functional immunoglobulin heavy variable 3-35	A0PJZ3	GXYLT2	Glucoside xylosyltransferase 2		[77] HGSC_III_m_2.PG.Quantity	HGSC
A0A0C4DH36	IGHV3-38	Probable non-functional immunoglobulin heavy variable 3-38	A0PK00	TMEM120B	Transmembrane protein 120B		[78] HGSC_III_p_2.PG.Quantity	HGSC
A0A0C4DH38	IGHV5-51	Immunoglobulin heavy variable 5-51	A1A4S6	ARHGAP10	Rho GTPase-activating protein 10		[79] CCC_I_p_3.PG.Quantity	CCC
A0A0C4DH39	IGHV1-58	Immunoglobulin heavy variable 1-58	A1A5D9	BICDL2	BICD family-like cargo adapter 2		[80] HGSC_III_m_3.PG.Quantity	HGSC
A0A0C4DH41;P01825	IGHV4-61;IGHV4-59	Immunoglobulin heavy variable 4-61;Immunoglobulin heavy variable 4-59	A1IGU5	ARHGEF37	Rho guanine nucleotide exchange factor 37		[81] MC_III_p_3.PG.Quantity	MC
A0A0C4DH42	IGHV3-66	Immunoglobulin heavy variable 3-66	A1L020	MEX3A	RNA-binding protein MEX3A		[83] HGSC_III_m_2.PG.Quantity	HGSC
A0A0C4DH43	IGHV2-70D	Immunoglobulin heavy variable 2-70D	A1L0T0	ILVBL	2-hydroxyacyl-CoA lyase 2		[84] EC_III_m_2.PG.Quantity	EC
A0A0C4DH55	IGKV3D-7	Immunoglobulin kappa variable 3D-7	A1L170	C1orf226	Uncharacterized protein C1orf226		[85] CCC_III_m_1.PG.Quantity	CCC
A0A0C4DH67	IGKV1-8	Immunoglobulin kappa variable 1-8	A1L188	NDUFAF8	NADH dehydrogenase [ubiquinone] 1 alpha subcomplex assembly factor 8		[86] HGSC_III_m_4.PG.Quantity	HGSC
A0A0C4DH73;P01611	IGKV1-12;IGKV1D-12	Immunoglobulin kappa variable 1-12;Immunoglobulin kappa variable 1D-12	A1L390	PLEKHG3	Pleckstrin homology domain-containing family G member 3		[87] HGSC_III_m_1.PG.Quantity	HGSC
A0A0G2JMI3	IGHV1-69-2	Immunoglobulin heavy variable 1-69-2	A1L4H1	SSC5D	Soluble scavenger receptor cysteine-rich domain-containing protein SSC5D		[88] HGSC_IV_m_1.PG.Quantity	HGSC
A0A0G2JS06	IGLV5-39	Immunoglobulin lambda variable 5-39	A1X283	SH3PXD2B	SH3 and PX domain-containing protein 2B		[89] LD-EC_HGSC_III_m_3.PG.Quantity	HGSC
A0A0J9YVY3	IGHV7-4-1	Immunoglobulin heavy variable 7-4-1	A1XBS5	CIBAR1	CBY1-interacting BAR domain-containing protein 1		[90] HGSC_IV_m_1.PG.Quantity	HGSC
A0A0J9YX35	IGHV3-64D	Immunoglobulin heavy variable 3-64D	A1YPR0	ZBTB7C	Zinc finger and BTB domain-containing protein 7C		[91] EC_III_m_2.PG.Quantity	EC
A0A0J9YXQ4	PNMA6E	Paraneoplastic antigen Ma6E	A1Z1Q3	MACROD2	ADP-ribose glycohydrolase MACROD2		[92] EC_II_m_4.PG.Quantity	EC
A0A0J9YXV3	GREP1	Glycine-rich extracellular protein 1	A2AJT9	BCLAF3	BCLAF1 and THRAP3 family member 3		[93] CCC_I_m_4.PG.Quantity	CCC
A0A0J9YXX1	IGHV5-10-1	Immunoglobulin heavy variable 5-10-1	A2IDD5	CCDC78	Coiled-coil domain-containing protein 78		[94] CCC_III_p_1.PG.Quantity	CCC
A0A0U1RRK4	LBHD2	LBH domain-containing protein 2	A2RRP1	NBAS	NBAS subunit of NRZ tethering complex		[95] HGSC_I_m_3.PG.Quantity	HGSC
A0A0U1RRL7	MMP24OS	Protein MMP24OS	A2RTX5	TARS3	Threonine--tRNA ligase 2. cytoplasmic		[96] HGSC_III_m_3.PG.Quantity	HGSC
A0A1B0GTL2	C20orf204	Uncharacterized protein C20orf204	A2RU67	FAM234B	Protein FAM234B		[97] HGSC_I_m_4.PG.Quantity	HGSC
A0A1B0GTZ2	CCDC196	Putative coiled-coil domain-containing protein 196	A2RUC4	TYW5	tRNA wybutosine-synthesizing protein 5		[99] HGSC_III_p_4.PG.Quantity	HGSC
A0A1B0GUA7	TEX51	Testis-expressed protein 51	A2RUS2	DENND3	DENN domain-containing protein 3		[100] HGSC_I_m_2.PG.Quantity	HGSC
A0A1B0GV96	CHD9NB	CHD9 neighbor protein	A2VDF0	FUOM	Fucose mutarotase		[102] CCC_III_m_1.PG.Quantity	CCC
A0A1W2PQ72	MSANTD7	Myb/SANT-like DNA-binding domain-containing protein 7	A2VDJ0	TMEM131L	Transmembrane protein 131-like		[104] CCC_I_m_4.PG.Quantity	CCC
A0A1W2PR95	IGBP1C	Immunoglobulin-binding protein 1 family member C	A3KMH1	VWA8	von Willebrand factor A domain-containing protein 8		[105] EC_II_p_4.PG.Quantity	EC
A0A2R8Y619	H2BK1	Histone H2B type 2-K1	A3KN83	SBNO1	Protein strawberry notch homolog 1		[106] MC_III_p_4.PG.Quantity	MC
A0A3B3IRV3	MCTS2	Malig0t T-cell-amplified sequence 2	A4D126	CRPPA	D-ribitol-5-phosphate cytidylyltransferase		[107] EC_III_m_4.PG.Quantity	EC
A0A3B3IU46	RAMACL	RNA guanine-N7 methyltransferase-activating subunit-like protein	A4D161	FAM221A	Protein FAM221A		[108] HGSC_II_m_3.PG.Quantity	HGSC
A0AV02	SLC12A8	Solute carrier family 12 member 8	A4D1E9	GTPBP10	GTP-binding protein 10		[109] EC_II_m_4.PG.Quantity	EC
A0AV96	RBM47	RNA-binding protein 47	A4D1P6	WDR91	WD repeat-containing protein 91		[111] MC_III_p_1.PG.Quantity	MC
A0AVF1	IFT56	Intraflagellar transport protein 56	A4D1S5	RAB19	Ras-related protein Rab-19		[112] CCC_III_m_1.PG.Quantity	CCC
A0AVI2	FER1L5	Fer-1-like protein 5	A4D1U4	DENND11	DENN domain-containing protein 11		[115] HGSC_III_m_1.PG.Quantity	HGSC
A0AVI4	TMEM129	E3 ubiquitin-protein ligase TM129	A4D2B0	MBLAC1	Metallo-beta-lactamase domain-containing protein 1		[116] EC_III_m_4.PG.Quantity	EC
A0AVK6	E2F8	Transcription factor E2F8	A4FU01	MTMR11	Myotubularin-related protein 11		[117] EC_I_m_3.PG.Quantity	EC
A0AVT1	UBA6	Ubiquitin-like modifier-activating enzyme 6	A4FU69	EFCAB5	EF-hand calcium-binding domain-containing protein 5		[118] HGSC_I_p_4.PG.Quantity	HGSC
A0FGR8	ESYT2	Extended synaptotagmin-2	A5D8V6	VPS37C	Vacuolar protein sorting-associated protein 37C		[119] HGSC_II_m_3.PG.Quantity	HGSC
A0JLT2	MED19	Mediator of RNA polymerase II transcription subunit 19	A5D8V7	ODAD3	Outer dynein arm-docking complex subunit 3		[120] HGSC_IV_m_2.PG.Quantity	HGSC
A0JNW5	BLTP3B	Bridge-like lipid transfer protein family member 3B	A5D8W1	CFAP69	Cilia- and flagella-associated protein 69		[121] HGSC_III_m_3.PG.Quantity	HGSC
A0M8Q6	IGLC7	Immunoglobulin lambda constant 7	A5PL33	KRBA1	Protein KRBA1		[122] CCC_III_m_1.PG.Quantity	CCC
A0MZ66	SHTN1	Shootin-1	A5PLL7	PEDS1	Plasmanylethanolamine desaturase 1		[123] MC_I_m_3.PG.Quantity	MC
A0PJE2	DHRS12	Dehydrogenase/reductase SDR family member 12	A5PLN9	TRAPPC13	Trafficking protein particle complex subunit 13		[124] HGSC_III_p_2.PG.Quantity	HGSC
A0PJW6	TMEM223	Transmembrane protein 223	A5YKK6	CNOT1	CCR4-NOT transcription complex subunit 1		[125] HGSC_III_m_4.PG.Quantity	HGSC
A0PJW8	DAPL1	Death-associated protein-like 1	A6H8M9	CDHR4	Cadherin-related family member 4		[126] HGSC_I_p_3.PG.Quantity	HGSC
A0PJX2	TLDC2	TLD domain-containing protein 2	A6NC57	ANKRD62	Ankyrin repeat domain-containing protein 62		[127] HGSC_III_m_1.PG.Quantity	HGSC
A0PJX8	TMEM82	Transmembrane protein 82	A6NC98	CCDC88B	Coiled-coil domain-containing protein 88B		[128] HGSC_III_m_4.PG.Quantity	HGSC
A0PJZ3	GXYLT2	Glucoside xylosyltransferase 2	A6NCE7;Q9GZQ8	MAP1LC3B2;MAP1LC3B	Microtubule-associated proteins 1A/1B light chain 3 beta 2;Microtubule-associated proteins 1A/1B light chain 3B		[130] CCC_III_m_4.PG.Quantity	CCC
A0PK00	TMEM120B	Transmembrane protein 120B	A6NCW0;A8MUK1;C9J2P7;C9JJH3;C9JLJ4;C9JPN9;C9JVI0;D6R901;D6R9N7;D6RA61;D6RBQ6;D6RCP7;D6RJB6;Q0WX57;Q7RTZ2	USP17L3;USP17L5;USP17L15;USP17L10;USP17L13;USP17L12;USP17L11;USP17L21;USP17L18;USP17L22;USP17L17;USP17L19;USP17L20;USP17L24;USP17L1	Ubiquitin carboxyl-terminal hydrolase 17-like protein 3;Ubiquitin carboxyl-terminal hydrolase 17-like protein 5;Ubiquitin carboxyl-terminal hydrolase 17-like protein 15;Ubiquitin carboxyl-terminal hydrolase 17-like protein 10;Ubiquitin carboxyl-terminal hydrolase 17-like protein 13;Ubiquitin carboxyl-terminal hydrolase 17-like protein 12;Ubiquitin carboxyl-terminal hydrolase 17-like protein 11;Ub…		[132] HGSC_II_m_2.PG.Quantity	HGSC
A0PK05	TMEM72	Transmembrane protein 72	A6ND36	FAM83G	Protein FAM83G		[133] CCC_IV_p_1.PG.Quantity	CCC
A1A4S6	ARHGAP10	Rho GTPase-activating protein 10	A6ND48	OR14I1	Olfactory receptor 14I1		[134] MC_III_p_1.PG.Quantity	MC
A1A519	FAM170A	Protein FAM170A	A6NDB9	PALM3	Paralemmin-3		[137] HGSC_II_m_3.PG.Quantity	HGSC
A1A5B4	ANO9	Anoctamin-9	A6NDG6	PGP	Glycerol-3-phosphate phosphatase		[141] EC_III_p_1.PG.Quantity	EC
A1A5D9	BICDL2	BICD family-like cargo adapter 2	A6NDU8	RIMOC1	RAB7A-interacting MON1-CCZ1 complex subunit 1		[142] MC_III_m_1.PG.Quantity	MC
A1IGU5	ARHGEF37	Rho guanine nucleotide exchange factor 37	A6NEC2	NPEPPSL1	Puromycin-sensitive aminopeptidase-like protein		[143] HGSC_IV_m_1.PG.Quantity	HGSC
A1KXE4	FAM168B	Myelin-associated neurite-outgrowth inhibitor	A6NED2	RCCD1	RCC1 domain-containing protein 1		[144] EC_II_m_4.PG.Quantity	EC
A1L020	MEX3A	RNA-binding protein MEX3A	A6NEY8	PRORSD1P	Putative prolyl-tRNA synthetase associated domain-containing protein 1		[145] HGSC_III_m_2.PG.Quantity	HGSC
A1L0T0	ILVBL	2-hydroxyacyl-CoA lyase 2	A6NFI3	ZNF316	Zinc finger protein 316		[146] CCC_III_m_4.PG.Quantity	CCC
A1L157	TSPAN11	Tetraspanin-11	A6NFQ2	TCAF2	TRPM8 channel-associated factor 2		[150] HGSC_III_m_1.PG.Quantity	HGSC
A1L170	C1orf226	Uncharacterized protein C1orf226	A6NFT4	CFAP73	Cilia- and flagella-associated protein 73		[151] HGSC_II_m_3.PG.Quantity	HGSC
A1L188	NDUFAF8	NADH dehydrogenase [ubiquinone] 1 alpha subcomplex assembly factor 8	A6NGB9	WIPF3	WAS/WASL-interacting protein family member 3		[153] HGSC_III_m_1.PG.Quantity	HGSC
A1L390	PLEKHG3	Pleckstrin homology domain-containing family G member 3	A6NHC0	CAPN8	Calpain-8		[154] HGSC_III_m_1.PG.Quantity	HGSC
A1L3X0	ELOVL7	Elongation of very long chain fatty acids protein 7	A6NHL2	TUBAL3	Tubulin alpha chain-like 3		[155] MC_IV_m_1.PG.Quantity	MC
A1L4H1	SSC5D	Soluble scavenger receptor cysteine-rich domain-containing protein SSC5D	A6NHQ2	FBLL1	rRNA/tRNA 2'-O-methyltransferase fibrillarin-like protein 1		[157] HGSC_II_m_2.PG.Quantity	HGSC
A1X283	SH3PXD2B	SH3 and PX domain-containing protein 2B	A6NHR9	SMCHD1	Structural mainte0ce of chromosomes flexible hinge domain-containing protein 1		[158] HGSC_III_m_1.PG.Quantity	HGSC
A1XBS5	CIBAR1	CBY1-interacting BAR domain-containing protein 1	A6NHS7	MANSC4	MANSC domain-containing protein 4		[159] EC_III_p_3.PG.Quantity	EC
A1YPR0	ZBTB7C	Zinc finger and BTB domain-containing protein 7C	A6NHX0	CASTOR2	Cytosolic arginine sensor for mTORC1 subunit 2		[160] HGSC_II_m_2.PG.Quantity	HGSC
A1Z1Q3	MACROD2	ADP-ribose glycohydrolase MACROD2	A6NI28	ARHGAP42	Rho GTPase-activating protein 42		[161] MC_III_m_1.PG.Quantity	MC
A2A2Y4	FRMD3	FERM domain-containing protein 3	A6NI79	CCDC69	Coiled-coil domain-containing protein 69		[162] EC_I_m_4.PG.Quantity	EC
A2A3K4	PTPDC1	Protein tyrosine phosphatase domain-containing protein 1	A6NIH7	UNC119B	Protein unc-119 homolog B		[163] HGSC_II_m_2.PG.Quantity	HGSC
A2AJT9	BCLAF3	BCLAF1 and THRAP3 family member 3	A6NIX2	WTIP	Wilms tumor protein 1-interacting protein		[166] CCC_I_m_3.PG.Quantity	CCC
A2IDD5	CCDC78	Coiled-coil domain-containing protein 78	A6NJ78	METTL15	12S rRNA N4-methylcytidine (m4C) methyltransferase		[167] MC_III_m_1.PG.Quantity	MC
A2NJV5	IGKV2-29	Immunoglobulin kappa variable 2-29	A6NJG2	SOWAHD	Ankyrin repeat domain-containing protein SOWAHD		[169] HGSC_III_m_1.PG.Quantity	HGSC
A2RRD8	ZNF320	Zinc finger protein 320	A6NK44	GLOD5	Glyoxalase domain-containing protein 5		[170] HGSC_I_p_3.PG.Quantity	HGSC
A2RRP1	NBAS	NBAS subunit of NRZ tethering complex	A6NK58	LIPT2	Putative lipoyltransferase 2. mitochondrial		[171] CCC_III_m_2.PG.Quantity	CCC
A2RTX5	TARS3	Threonine--tRNA ligase 2. cytoplasmic	A6NKD9	CCDC85C	Coiled-coil domain-containing protein 85C		[173] CCC_III_m_4.PG.Quantity	CCC
A2RU49	HYKK	Hydroxylysine kinase	A6NKG5	RTL1	Retrotransposon-like protein 1		[174] HGSC_III_p_2.PG.Quantity	HGSC
A2RU67	FAM234B	Protein FAM234B	A6NLU0;F8VTS6	RFPL4A;RFPL4AL1	Ret finger protein-like 4A;Ret finger protein-like 4A-like protein 1		[175] HGSC_III_p_3.PG.Quantity	HGSC
A2RUB1	MEIOC	Meiosis-specific coiled-coil domain-containing protein MEIOC	A6NM28	ZFP92	Zinc finger protein 92 homolog		[176] EC_III_m_3.PG.Quantity	EC
A2RUC4	TYW5	tRNA wybutosine-synthesizing protein 5	A6NMZ7	COL6A6	Collagen alpha-6(VI) chain		[177] HGSC_III_m_1.PG.Quantity	HGSC
A2RUS2	DENND3	DENN domain-containing protein 3	A6NNY8	USP27X	Ubiquitin carboxyl-terminal hydrolase 27		[178] MC_IV_p_1.PG.Quantity	MC
A2VCK2	DCDC2B	Doublecortin domain-containing protein 2B	A6ZKI3	RTL8C	Retrotransposon Gag-like protein 8C		[179] HGSC_III_m_1.PG.Quantity	HGSC
A2VDF0	FUOM	Fucose mutarotase	A7E2V4	ZSWIM8	Zinc finger SWIM domain-containing protein 8		[180] EC_I_m_4.PG.Quantity	EC
A2VDJ0	TMEM131L	Transmembrane protein 131-like	A7KAX9	ARHGAP32	Rho GTPase-activating protein 32		[181] CCC_III_p_1.PG.Quantity	CCC
A2VEC9	SSPOP	SCO-spondin	A8CG34	POM121C	Nuclear envelope pore membrane protein POM 121C		[182] EC_I_m_2.PG.Quantity	EC
A3KMH1	VWA8	von Willebrand factor A domain-containing protein 8	A8K2U0	A2ML1	Alpha-2-macroglobulin-like protein 1		[183] EC_I_m_4.PG.Quantity	EC
A3KN83	SBNO1	Protein strawberry notch homolog 1	A8K7I4	CLCA1	Calcium-activated chloride channel regulator 1		[184] CCC_I_p_4.PG.Quantity	CCC
A4D126	CRPPA	D-ribitol-5-phosphate cytidylyltransferase	A8K855	EFCAB7	EF-hand calcium-binding domain-containing protein 7		[185] HGSC_III_m_4.PG.Quantity	HGSC
A4D161	FAM221A	Protein FAM221A	A8K979	ERI2	ERI1 exoribonuclease 2		[186] HGSC_I_m_3.PG.Quantity	HGSC
A4D1B5	GSAP	Gamma-secretase-activating protein	A8MPS7	YDJC	Carbohydrate deacetylase		[187] MC_III_m_2.PG.Quantity	MC
A4D1E9	GTPBP10	GTP-binding protein 10	A8MSI8	LYRM9	LYR motif-containing protein 9		[188] HGSC_III_p_2.PG.Quantity	HGSC
A4D1P6	WDR91	WD repeat-containing protein 91	A8MT70	ZBBX	Zinc finger B-box domain-containing protein 1		[191] HGSC_III_m_2.PG.Quantity	HGSC
A4D1S0	KLRG2	Killer cell lectin-like receptor subfamily G member 2	A8MVW0	FAM171A2	Protein FAM171A2		[192] LD-EC_HGSC_III_m_3.PG.Quantity	HGSC
A4D1S5	RAB19	Ras-related protein Rab-19	A8MVX0	ARHGEF33	Rho guanine nucleotide exchange factor 33		[193] HGSC_I_m_2.PG.Quantity	HGSC
A4D1U4	DENND11	DENN domain-containing protein 11	A8MW92	PHF20L1	PHD finger protein 20-like protein 1		[194] CCC_IV_m_2.PG.Quantity	CCC
A4D2B0	MBLAC1	Metallo-beta-lactamase domain-containing protein 1	A8MWY0	ELAPOR2	Endosome/lysosome-associated apoptosis and autophagy regulator family member 2		[195] MC_III_p_1.PG.Quantity	MC
A4D2P6	GRID2IP	Delphilin	A8MXV4	NUDT19	Acyl-coenzyme A diphosphatase NUDT19		[197] CCC_IV_m_3.PG.Quantity	CCC
A4FU01	MTMR11	Myotubularin-related protein 11	A8MXV6	CDRT15L2	CMT1A duplicated region transcript 15 protein-like protein		[198] HGSC_III_m_1.PG.Quantity	HGSC
A4FU69	EFCAB5	EF-hand calcium-binding domain-containing protein 5	A8MYA2	CXorf49	Uncharacterized protein CXorf49		[199] EC_I_m_3.PG.Quantity	EC
A4QMS7	CFAP90	Cilia- and flagella-associated protein 90	A8TX70	COL6A5	Collagen alpha-5(VI) chain		[200] HGSC_IV_m_1.PG.Quantity	HGSC
A5D6W6	FITM1	Fat storage-inducing transmembrane protein 1	A9UHW6	MIF4GD	MIF4G domain-containing protein		[202] MC_I_p_1.PG.Quantity	MC
A5D8T8;Q6UXF7;Q8NCF0	CLEC18A;CLEC18B;CLEC18C	C-type lectin domain family 18 member A;C-type lectin domain family 18 member B;C-type lectin domain family 18 member C	A9Z1Z3	FER1L4	Fer-1-like protein 4		[203] HGSC_I_m_2.PG.Quantity	HGSC
A5D8V6	VPS37C	Vacuolar protein sorting-associated protein 37C	B0I1T2	MYO1G	Unconventional myosin-Ig		[204] MC_I_m_3.PG.Quantity	MC
A5D8V7	ODAD3	Outer dynein arm-docking complex subunit 3	B1AJZ9	FHAD1	Forkhead-associated domain-containing protein 1		[205] HGSC_II_m_4.PG.Quantity	HGSC
A5D8W1	CFAP69	Cilia- and flagella-associated protein 69	B1AK53	ESPN	Espin		[206] HGSC_II_p_3.PG.Quantity	HGSC
A5PL33	KRBA1	Protein KRBA1	B1ANS9	WDR64	WD repeat-containing protein 64		[207] HGSC_III_m_4.PG.Quantity	HGSC
A5PLK6	RGSL1	Regulator of G-protein signaling protein-like	B2RBV5	MRFAP1L2	MORF4 family associated protein 1 like 2		[208] HGSC_I_m_3.PG.Quantity	HGSC
A5PLL7	PEDS1	Plasmanylethanolamine desaturase 1	B2RTY4	MYO9A	Unconventional myosin-IXa		[209] MC_IV_m_1.PG.Quantity	MC
A5PLN7	FAM149A	Protein FAM149A	B2RUZ4	SMIM1	Small integral membrane protein 1		[210] HGSC_III_p_2.PG.Quantity	HGSC
A5PLN9	TRAPPC13	Trafficking protein particle complex subunit 13	B6A8C7	TARM1	T-cell-interacting. activating receptor on myeloid cells protein 1		[213] MC_III_m_3.PG.Quantity	MC
A5YKK6	CNOT1	CCR4-NOT transcription complex subunit 1	B6SEH9	ERVV-2	Endogenous retrovirus group V member 2 Env polyprotein		[214] HGSC_I_m_3.PG.Quantity	HGSC
A5YM69	ARHGEF35	Rho guanine nucleotide exchange factor 35	B7ZAP0	RABGAP1L	Rab GTPase-activating protein 1-like. isoform 10		[216] HGSC_III_m_2.PG.Quantity	HGSC
A5YM72	CARNS1	Carnosine synthase 1	B7ZAQ6;P0CG08	GPR89A;GPR89B	Golgi pH regulator A;Golgi pH regulator B		[217] HGSC_III_p_2.PG.Quantity	HGSC
A6H8M9	CDHR4	Cadherin-related family member 4	B7ZBB8	PPP1R3G	Protein phosphatase 1 regulatory subunit 3G		[218] CCC_III_m_1.PG.Quantity	CCC
A6NC51	TMEM150B	Modulator of macroautophagy TMEM150B	C9J7I0	UMAD1	UBAP1-MVB12-associated (UMA)-domain containing protein 1		[219] CCC_II_p_3.PG.Quantity	CCC
A6NC57	ANKRD62	Ankyrin repeat domain-containing protein 62	C9JI98	TMEM238	Transmembrane protein 238		[221] HGSC_II_m_4.PG.Quantity	HGSC
A6NC98	CCDC88B	Coiled-coil domain-containing protein 88B	C9JLW8	MCRIP1	Mapk-regulated corepressor-interacting protein 1		[222] CCC_III_m_1.PG.Quantity	CCC
A6NCC3	GOLGA8O	Golgin subfamily A member 8O	E9PAV3	NACA	Nascent polypeptide-associated complex subunit alpha. muscle-specific form		[223] HGSC_I_m_3.PG.Quantity	HGSC
A6NCE7;Q9GZQ8	MAP1LC3B2;MAP1LC3B	Microtubule-associated proteins 1A/1B light chain 3 beta 2;Microtubule-associated proteins 1A/1B light chain 3B	E9PRG8	C11orf98	Uncharacterized protein C11orf98		[224] HGSC_I_p_2.PG.Quantity	HGSC
A6NCI4	VWA3A	von Willebrand factor A domain-containing protein 3A	H7BZ55	CROCC2	Ciliary rootlet coiled-coil protein 2		[226] HGSC_II_m_4.PG.Quantity	HGSC
A6NCN2	KRT87P	Putative keratin-87 protein	K7EJ46	SMIM22	Small integral membrane protein 22		[230] CCC_III_m_2.PG.Quantity	CCC
A6NCS6	C2orf72	Uncharacterized protein C2orf72	L0R6Q1	SLC35A4	SLC35A4 upstream open reading frame protein		[232] HGSC_III_p_4.PG.Quantity	HGSC
A6NCV1	OR6C74	Olfactory receptor 6C74	L0R819	ASDURF	ASNSD1 upstream open reading frame protein		[233] HGSC_III_m_3.PG.Quantity	HGSC
A6NCW0;A8MUK1;C9J2P7;C9JJH3;C9JLJ4;C9JPN9;C9JVI0;D6R901;D6R9N7;D6RA61;D6RBQ6;D6RCP7;D6RJB6;Q0WX57;Q7RTZ2	USP17L3;USP17L5;USP17L15;USP17L10;USP17L13;USP17L12;USP17L11;USP17L21;USP17L18;USP17L22;USP17L17;USP17L19;USP17L20;USP17L24;USP17L1	Ubiquitin carboxyl-terminal hydrolase 17-like protein 3;Ubiquitin carboxyl-terminal hydrolase 17-like protein 5;Ubiquitin carboxyl-terminal hydrolase 17-like protein 15;Ubiquitin carboxyl-terminal hydrolase 17-like protein 10;Ubiquitin carboxyl-terminal hydrolase 17-like protein 13;Ubiquitin carboxyl-terminal hydrolase 17-like protein 12;Ubiquitin carboxyl-terminal hydrolase 17-like protein 11;Ub…	O00115	DNASE2	Deoxyribonuclease-2-alpha		[235] EC_II_m_4.PG.Quantity	EC
A6ND36	FAM83G	Protein FAM83G	O00116	AGPS	Alkyldihydroxyacetonephosphate synthase. peroxisomal		[236] EC_IV_m_1.PG.Quantity	EC
A6ND48	OR14I1	Olfactory receptor 14I1	O00124	UBXN8	UBX domain-containing protein 8		[237] HGSC_III_p_1.PG.Quantity	HGSC
A6NDB9	PALM3	Paralemmin-3	O00139	KIF2A	Kinesin-like protein KIF2A		[239] MC_III_m_2.PG.Quantity	MC
A6NDG6	PGP	Glycerol-3-phosphate phosphatase	O00142	TK2	Thymidine kinase 2. mitochondrial		[240] EC_III_m_2.PG.Quantity	EC
A6NDR6	MEIS3P1	Putative homeobox protein Meis3-like 1	O00148	DDX39A	ATP-dependent RNA helicase DDX39A		[241] CCC_IV_m_1.PG.Quantity	CCC
A6NDU8	RIMOC1	RAB7A-interacting MON1-CCZ1 complex subunit 1	O00151	PDLIM1	PDZ and LIM domain protein 1		[242] CCC_III_m_2.PG.Quantity	CCC
A6NE02	BTBD17	BTB/POZ domain-containing protein 17	O00154	ACOT7	Cytosolic acyl coenzyme A thioester hydrolase		[243] MC_III_m_3.PG.Quantity	MC
A6NEC2	NPEPPSL1	Puromycin-sensitive aminopeptidase-like protein	O00159	MYO1C	Unconventional myosin-Ic		[244] HGSC_III_m_2.PG.Quantity	HGSC
A6NED2	RCCD1	RCC1 domain-containing protein 1	O00160	MYO1F	Unconventional myosin-If		[248] LD-EC_HGSC_III_m_4.PG.Quantity	HGSC
A6NER3	GAGE12J	G antigen 12J	O00161	SNAP23	Synaptosomal-associated protein 23		[249] CCC_III_p_1.PG.Quantity	CCC
A6NET4	OR5K3	Olfactory receptor 5K3	O00165	HAX1	HCLS1-associated protein X-1		[250] MC_I_m_1.PG.Quantity	MC
A6NEY8	PRORSD1P	Putative prolyl-tRNA synthetase associated domain-containing protein 1	O00167	EYA2	Eyes absent homolog 2		[251] HGSC_III_p_3.PG.Quantity	HGSC
A6NFE3	EFCAB10	EF-hand calcium-binding domain-containing protein 10	O00168	FXYD1	Phospholemman		[253] CCC_I_p_3.PG.Quantity	CCC
A6NFI3	ZNF316	Zinc finger protein 316	O00170	AIP	AH receptor-interacting protein		[254] MC_IV_m_1.PG.Quantity	MC
A6NFN3	RBFOX3	RNA binding protein fox-1 homolog 3	O00178	GTPBP1	GTP-binding protein 1		[255] HGSC_III_p_4.PG.Quantity	HGSC
A6NFQ2	TCAF2	TRPM8 channel-associated factor 2	O00180	KCNK1	Potassium channel subfamily K member 1		[256] HGSC_I_m_2.PG.Quantity	HGSC
A6NFT4	CFAP73	Cilia- and flagella-associated protein 73	O00182	LGALS9	Galectin-9		[257] CCC_I_m_1.PG.Quantity	CCC
A6NFY7	SDHAF1	Succinate dehydrogenase assembly factor 1. mitochondrial	O00186	STXBP3	Syntaxin-binding protein 3		[258] EC_I_m_2.PG.Quantity	EC
A6NGB9	WIPF3	WAS/WASL-interacting protein family member 3	O00187	MASP2	Man0-binding lectin serine protease 2		[260] HGSC_III_p_3.PG.Quantity	HGSC
A6NGC4	TLCD2	TLC domain-containing protein 2	O00189	AP4M1	AP-4 complex subunit mu-1		[262] HGSC_III_m_1.PG.Quantity	HGSC
A6NGR9	MROH6	Maestro heat-like repeat-containing protein family member 6	O00192	ARVCF	Splicing regulator ARVCF		[263] HGSC_II_m_2.PG.Quantity	HGSC
A6NGS2	ERICH4	Glutamate-rich protein 4	O00193	SMAP	Small acidic protein		[264] HGSC_I_m_3.PG.Quantity	HGSC
A6NGW2;Q7RTU9	STRCP1;STRC	Putative stereocilin-like protein;Stereocilin	O00194	RAB27B	Ras-related protein Rab-27B		[266] EC_IV_m_2.PG.Quantity	EC
A6NH11	GLTPD2	Glycolipid transfer protein domain-containing protein 2	O00203	AP3B1	AP-3 complex subunit beta-1		[267] CCC_IV_m_4.PG.Quantity	CCC
A6NHC0	CAPN8	Calpain-8	O00204	SULT2B1	Sulfotransferase 2B1		[268] HGSC_II_m_3.PG.Quantity	HGSC
A6NHJ4	ZNF860	Zinc finger protein 860	O00206	TLR4	Toll-like receptor 4		[269] HGSC_III_m_1.PG.Quantity	HGSC
A6NHL2	TUBAL3	Tubulin alpha chain-like 3	O00213	APBB1	Amyloid beta precursor protein binding family B member 1		[270] HGSC_II_m_3.PG.Quantity	HGSC
A6NHQ2	FBLL1	rRNA/tRNA 2'-O-methyltransferase fibrillarin-like protein 1	O00214	LGALS8	Galectin-8		[271] EC_III_m_1.PG.Quantity	EC
A6NHR9	SMCHD1	Structural mainte0ce of chromosomes flexible hinge domain-containing protein 1	O00217	NDUFS8	NADH dehydrogenase [ubiquinone] iron-sulfur protein 8. mitochondrial		[272] HGSC_III_m_3.PG.Quantity	HGSC
A6NHS7	MANSC4	MANSC domain-containing protein 4	O00221	NFKBIE	NF-kappa-B inhibitor epsilon		[273] CCC_III_m_1.PG.Quantity	CCC
A6NHX0	CASTOR2	Cytosolic arginine sensor for mTORC1 subunit 2	O00231	PSMD11	26S proteasome non-ATPase regulatory subunit 11		[274] MC_III_p_2.PG.Quantity	MC
A6NI28	ARHGAP42	Rho GTPase-activating protein 42	O00232	PSMD12	26S proteasome non-ATPase regulatory subunit 12		[276] MC_IV_m_1.PG.Quantity	MC
A6NI72	NCF1B	Putative neutrophil cytosol factor 1B	O00233	PSMD9	26S proteasome non-ATPase regulatory subunit 9		[277] MC_III_m_3.PG.Quantity	MC
A6NI79	CCDC69	Coiled-coil domain-containing protein 69	O00244	ATOX1	Copper transport protein ATOX1		[279] MC_III_m_1.PG.Quantity	MC
A6NIH7	UNC119B	Protein unc-119 homolog B	O00255	MEN1	Menin		[281] MC_III_m_2.PG.Quantity	MC
A6NIX2	WTIP	Wilms tumor protein 1-interacting protein	O00257	CBX4	E3 SUMO-protein ligase CBX4		[282] MC_III_m_1.PG.Quantity	MC
A6NJ78	METTL15	12S rRNA N4-methylcytidine (m4C) methyltransferase	O00258	GET1	Guided entry of tail-anchored proteins factor 1		[284] EC_IV_p_1.PG.Quantity	EC
A6NJG2	SOWAHD	Ankyrin repeat domain-containing protein SOWAHD	O00264	PGRMC1	Membrane-associated progesterone receptor component 1		[285] EC_III_m_1.PG.Quantity	EC
A6NJI9	LRRC72	Leucine-rich repeat-containing protein 72	O00267	SUPT5H	Transcription elongation factor SPT5		[286] HGSC_III_m_4.PG.Quantity	HGSC
A6NJV1	CIMIP2C	Ciliary microtubule inner protein 2C	O00268	TAF4	Transcription initiation factor TFIID subunit 4		[287] HGSC_I_m_4.PG.Quantity	HGSC
A6NK44	GLOD5	Glyoxalase domain-containing protein 5	O00273	DFFA	DNA fragmentation factor subunit alpha		[288] CCC_I_m_4.PG.Quantity	CCC
A6NK58	LIPT2	Putative lipoyltransferase 2. mitochondrial	O00287	RFXAP	Regulatory factor X-associated protein		[289] CCC_I_m_3.PG.Quantity	CCC
A6NKC9	SH2D7	SH2 domain-containing protein 7	O00291	HIP1	Huntingtin-interacting protein 1		[290] HGSC_I_m_2.PG.Quantity	HGSC
A6NKD9	CCDC85C	Coiled-coil domain-containing protein 85C	O00299	CLIC1	Chloride intracellular channel protein 1		[291] HGSC_I_m_2.PG.Quantity	HGSC
A6NKG5	RTL1	Retrotransposon-like protein 1	O00300	TNFRSF11B	Tumor necrosis factor receptor superfamily member 11B		[293] HGSC_I_p_2.PG.Quantity	HGSC
A6NKN8	PCP4L1	Purkinje cell protein 4-like protein 1	O00303	EIF3F	Eukaryotic translation initiation factor 3 subunit F		[294] CCC_I_m_4.PG.Quantity	CCC
A6NL82	CFAP144	Cilia- and flagella-associated protein 144	O00308	WWP2	NEDD4-like E3 ubiquitin-protein ligase WWP2		[295] CCC_III_p_4.PG.Quantity	CCC
A6NLU0;F8VTS6	RFPL4A;RFPL4AL1	Ret finger protein-like 4A;Ret finger protein-like 4A-like protein 1	O00329	PIK3CD	Phosphatidylinositol 4.5-bisphosphate 3-kinase catalytic subunit delta isoform		[296] CCC_I_m_3.PG.Quantity	CCC
A6NM10	AQP12B	Aquaporin-12B	O00330	PDHX	Pyruvate dehydrogenase protein X component. mitochondrial		[297] HGSC_II_m_2.PG.Quantity	HGSC
A6NM28	ZFP92	Zinc finger protein 92 homolog	O00338	SULT1C2	Sulfotransferase 1C2		[298] MC_I_m_4.PG.Quantity	MC
A6NM45;Q8N7P3	CLDN24;CLDN22	Putative claudin-24;Claudin-22	O00339	MATN2	Matrilin-2		[299] EC_IV_p_2.PG.Quantity	EC
A6NMB9	FIGNL2	Fidgetin-like protein 2	O00391	QSOX1	Sulfhydryl oxidase 1		[300] HGSC_II_m_4.PG.Quantity	HGSC
A6NMK7	CPSF4L	Putative cleavage and polyadenylation specificity factor subunit 4-like protein	O00399	DCTN6	Dynactin subunit 6		[301] HGSC_II_p_2.PG.Quantity	HGSC
A6NMZ2	SNTN	Sentan	O00400	SLC33A1	Acetyl-coenzyme A transporter 1		[302] HGSC_IV_m_2.PG.Quantity	HGSC
A6NMZ7	COL6A6	Collagen alpha-6(VI) chain	O00401	WASL	Actin nucleation-promoting factor WASL		[303] EC_II_m_1.PG.Quantity	EC
A6NN90	C2orf81	Uncharacterized protein C2orf81	O00408	PDE2A	cGMP-dependent 3'.5'-cyclic phosphodiesterase		[304] MC_II_m_2.PG.Quantity	MC
A6NNC1		Putative POM121-like protein 1-like	O00410	IPO5	Importin-5		[305] CCC_IV_m_1.PG.Quantity	CCC
A6NNN8	SLC38A8	Solute carrier family 38 member 8	O00411	POLRMT	DNA-directed RNA polymerase. mitochondrial		[306] HGSC_IV_m.PG.Quantity	HGSC
A6NNW6	ENO4	Enolase 4	O00418	EEF2K	Eukaryotic elongation factor 2 kinase		[307] EC_III_meno.PG.Quantity	EC
A6NNY8	USP27X	Ubiquitin carboxyl-terminal hydrolase 27	O00422	SAP18	Histone deacetylase complex subunit SAP18		[309] HGSC_III_premeno.PG.Quantity	HGSC
A6PVI3	NCBP2L	Nuclear cap-binding protein subunit 2-like	O00423	EML1	Echinoderm microtubule-associated protein-like 1
A6PVY3	FAM177B	Protein FAM177B	O00425	IGF2BP3	Insulin-like growth factor 2 mRNA-binding protein 3
A6QL63	ABTB3	Ankyrin repeat and BTB/POZ domain-containing protein 3	O00429	DNM1L	Dynamin-1-like protein
A6ZKI3	RTL8C	Retrotransposon Gag-like protein 8C	O00442	RTCA	RNA 3'-terminal phosphate cyclase
A7E2F4;A8MQT2	GOLGA8A;GOLGA8B	Golgin subfamily A member 8A;Golgin subfamily A member 8B	O00443	PIK3C2A	Phosphatidylinositol 4-phosphate 3-kinase C2 domain-containing subunit alpha
A7E2U8	CFAP96	Cilia-and flagella-associated protein 96	O00453	LST1	Leukocyte-specific transcript 1 protein
A7E2V4	ZSWIM8	Zinc finger SWIM domain-containing protein 8	O00458	IFRD1	Interferon-related developmental regulator 1
A7KAX9	ARHGAP32	Rho GTPase-activating protein 32	O00459	PIK3R2	Phosphatidylinositol 3-kinase regulatory subunit beta
A7XYQ1	SOBP	Sine oculis-binding protein homolog	O00461	GOLIM4	Golgi integral membrane protein 4
A8CG34	POM121C	Nuclear envelope pore membrane protein POM 121C	O00462	MANBA	Beta-mannosidase
A8K2U0	A2ML1	Alpha-2-macroglobulin-like protein 1	O00463	TRAF5	TNF receptor-associated factor 5
A8K7I4	CLCA1	Calcium-activated chloride channel regulator 1	O00468	AGRN	Agrin
A8K855	EFCAB7	EF-hand calcium-binding domain-containing protein 7	O00469	PLOD2	Procollagen-lysine.2-oxoglutarate 5-dioxygenase 2
A8K8P3	SFI1	Protein SFI1 homolog	O00470	MEIS1	Homeobox protein Meis1
A8K979	ERI2	ERI1 exoribonuclease 2	O00471	EXOC5	Exocyst complex component 5
A8MPS7	YDJC	Carbohydrate deacetylase	O00478	BTN3A3	Butyrophilin subfamily 3 member A3
A8MSI8	LYRM9	LYR motif-containing protein 9	O00479	HMGN4	High mobility group nucleosome-binding domain-containing protein 4
A8MT19	RHPN2P1	Putative rhophilin-2-like protein RHPN2P1	O00481	BTN3A1	Butyrophilin subfamily 3 member A1
A8MT70	ZBBX	Zinc finger B-box domain-containing protein 1	O00483	NDUFA4	Cytochrome c oxidase subunit NDUFA4
A8MTA8	CIMIP2B	Ciliary microtubule inner protein 2B	O00487	PSMD14	26S proteasome non-ATPase regulatory subunit 14
A8MTB9	CEACAM18	Carcinoembryonic antigen-related cell adhesion molecule 18	O00488	ZNF593	Zinc finger protein 593
A8MTJ3	GNAT3	Guanine nucleotide-binding protein G(t) subunit alpha-3	O00499	BIN1	Myc box-dependent-interacting protein 1
A8MTT3	CEBPZOS	Protein CEBPZOS	O00505	KPNA3	Importin subunit alpha-4
A8MVS5	HIDE1	Protein HIDE1	O00506	STK25	Serine/threonine-protein kinase 25
A8MVW0	FAM171A2	Protein FAM171A2	O00512	BCL9	B-cell CLL/lymphoma 9 protein
A8MVW5	HEPACAM2	HEPACAM family member 2	O00515	LAD1	Ladinin-1
A8MVX0	ARHGEF33	Rho guanine nucleotide exchange factor 33	O00519	FAAH	Fatty-acid amide hydrolase 1
A8MW92	PHF20L1	PHD finger protein 20-like protein 1	O00522	KRIT1	Krev interaction trapped protein 1
A8MWA4	ZNF705EP	Putative zinc finger protein 705EP	O00533	CHL1	Neural cell adhesion molecule L1-like protein
A8MWY0	ELAPOR2	Endosome/lysosome-associated apoptosis and autophagy regulator family member 2	O00534	VWA5A	von Willebrand factor A domain-containing protein 5A
A8MXV4	NUDT19	Acyl-coenzyme A diphosphatase NUDT19	O00541	PES1	Pescadillo homolog
A8MXV6	CDRT15L2	CMT1A duplicated region transcript 15 protein-like protein	O00559	EBAG9	Receptor-binding cancer antigen expressed on SiSo cells
A8MYA2	CXorf49	Uncharacterized protein CXorf49	O00560	SDCBP	Syntenin-1
A8MYJ7	TTC34	Tetratricopeptide repeat protein 34	O00562	PITPNM1	Membrane-associated phosphatidylinositol transfer protein 1
A8MYP8	CIMAP1B	Ciliary microtubule associated protein 1B	O00566	MPHOSPH10	U3 small nucleolar ribonucleoprotein protein MPP10
A8TX70	COL6A5	Collagen alpha-5(VI) chain	O00567	NOP56	Nucleolar protein 56
A9UHW6	MIF4GD	MIF4G domain-containing protein	O00571	DDX3X	ATP-dependent RNA helicase DDX3X
A9YTQ3	AHRR	Aryl hydrocarbon receptor repressor	O00584	RNASET2	Ribonuclease T2
A9Z1Z3	FER1L4	Fer-1-like protein 4	O00585	CCL21	C-C motif chemokine 21
B0FP48;E5RIL1	UPK3BL1;UPK3BL2	Uroplakin-3b-like protein 1;Uroplakin-3b-like protein 2	O00592	PODXL	Podocalyxin
B0I1T2	MYO1G	Unconventional myosin-Ig	O00602	FCN1	Ficolin-1
B1AJZ9	FHAD1	Forkhead-associated domain-containing protein 1	O00622	CCN1	CCN family member 1
B1AK53	ESPN	Espin	O00623	PEX12	Peroxisome assembly protein 12
B1ANS9	WDR64	WD repeat-containing protein 64	O00625	PIR	Pirin
B2RBV5	MRFAP1L2	MORF4 family associated protein 1 like 2	O00628	PEX7	Peroxisomal targeting signal 2 receptor
B2RTY4	MYO9A	Unconventional myosin-IXa	O00629	KPNA4	Importin subunit alpha-3
B2RUZ4	SMIM1	Small integral membrane protein 1	O00635	TRIM38	E3 ubiquitin-protein ligase TRIM38
B2RXF5	ZBTB42	Zinc finger and BTB domain-containing protein 42	O00712	NFIB	Nuclear factor 1 B-type
B3KU38;P0DPB3	IQCJ-SCHIP1;SCHIP1	IQCJ-SCHIP1 readthrough transcript protein;Schwannomin-interacting protein 1	O00716	E2F3	Transcription factor E2F3
B4DXR9	ZNF732	Zinc finger protein 732	O00743	PPP6C	Serine/threonine-protein phosphatase 6 catalytic subunit
B4E2M5	ANKRD66	Ankyrin repeat domain-containing protein 66	O00746	NME4	Nucleoside diphosphate kinase. mitochondrial
B6A8C7	TARM1	T-cell-interacting. activating receptor on myeloid cells protein 1	O00748	CES2	Cocaine esterase
B6SEH9	ERVV-2	Endogenous retrovirus group V member 2 Env polyprotein	O00750	PIK3C2B	Phosphatidylinositol 4-phosphate 3-kinase C2 domain-containing subunit beta
B7ZAP0	RABGAP1L	Rab GTPase-activating protein 1-like. isoform 10	O00754	MAN2B1	Lysosomal alpha-mannosidase
B7ZAQ6;P0CG08	GPR89A;GPR89B	Golgi pH regulator A;Golgi pH regulator B	O00755	WNT7A	Protein Wnt-7a
B7ZBB8	PPP1R3G	Protein phosphatase 1 regulatory subunit 3G	O00757	FBP2	Fructose-1.6-bisphosphatase isozyme 2
C0HLS1	SCRIB	SCRIB overlapping open reading frame protein	O00762	UBE2C	Ubiquitin-conjugating enzyme E2 C
C9J7I0	UMAD1	UBAP1-MVB12-associated (UMA)-domain containing protein 1	O00763	ACACB	Acetyl-CoA carboxylase 2
C9JCN9	HSBP1L1	Heat shock factor-binding protein 1-like protein 1	O00764	PDXK	Pyridoxal kinase
C9JI98	TMEM238	Transmembrane protein 238	O00767	SCD	Stearoyl-CoA desaturase
C9JLW8	MCRIP1	Mapk-regulated corepressor-interacting protein 1	O14492	SH2B2	SH2B adapter protein 2
C9JRZ8	AKR1B15	Aldo-keto reductase family 1 member B15	O14493	CLDN4	Claudin-4
C9JSJ3	MEIOSIN	Meiosis initiator protein	O14494	PLPP1	Phospholipid phosphatase 1
D6REC4	CFAP99	Cilia- and flagella-associated protein 99	O14495	PLPP3	Phospholipid phosphatase 3
E5RJM6	ANKRD65	Ankyrin repeat domain-containing protein 65	O14497	ARID1A	AT-rich interactive domain-containing protein 1A
E9PAV3	NACA	Nascent polypeptide-associated complex subunit alpha. muscle-specific form	O14498	ISLR	Immunoglobulin superfamily containing leucine-rich repeat protein
E9PRG8	C11orf98	Uncharacterized protein C11orf98	O14521	SDHD	Succinate dehydrogenase [ubiquinone] cytochrome b small subunit. mitochondrial
G2XKQ0	SUMO1P1	Small ubiquitin-related modifier 5	O14522	PTPRT	Receptor-type tyrosine-protein phosphatase T
G9CGD6	CNK3/IPCEF1	CNK3/IPCEF1 fusion protein	O14523	C2CD2L	Phospholipid transfer protein C2CD2L
H3BQB6	STMND1	Stathmin domain-containing protein 1	O14524	NEMP1	Nuclear envelope integral membrane protein 1
H7BZ55	CROCC2	Ciliary rootlet coiled-coil protein 2	O14525	ASTN1	Astrotactin-1
K7EJ46	SMIM22	Small integral membrane protein 22	O14526	FCHO1	F-BAR domain only protein 1
L0R6Q1	SLC35A4	SLC35A4 upstream open reading frame protein	O14529	CUX2	Homeobox protein cut-like 2
L0R819	ASDURF	ASNSD1 upstream open reading frame protein	O14530	TXNDC9	Thioredoxin domain-containing protein 9
L0R8F8	MIEF1	Mitochondrial ribosome and complex I assembly factor AltMIEF1	O14531	DPYSL4	Dihydropyrimidinase-related protein 4
M5A8F1	ERVH48-1	Suppressyn	O14544	SOCS6	Suppressor of cytokine signaling 6
O00115	DNASE2	Deoxyribonuclease-2-alpha	O14545	TRAFD1	TRAF-type zinc finger domain-containing protein 1
O00116	AGPS	Alkyldihydroxyacetonephosphate synthase. peroxisomal	O14548	COX7A2L	Cytochrome c oxidase subunit 7A-related protein. mitochondrial
O00124	UBXN8	UBX domain-containing protein 8	O14556	GAPDHS	Glyceraldehyde-3-phosphate dehydrogenase. testis-specific
O00139	KIF2A	Kinesin-like protein KIF2A	O14558	HSPB6	Heat shock protein beta-6
O00141	SGK1	Serine/threonine-protein kinase Sgk1	O14561	NDUFAB1	Acyl carrier protein. mitochondrial
O00142	TK2	Thymidine kinase 2. mitochondrial	O14562	UBFD1	Ubiquitin domain-containing protein UBFD1
O00148	DDX39A	ATP-dependent RNA helicase DDX39A	O14569	CYB561D2	Transmembrane reductase CYB561D2
O00151	PDLIM1	PDZ and LIM domain protein 1	O14576	DYNC1I1	Cytoplasmic dynein 1 intermediate chain 1
O00154	ACOT7	Cytosolic acyl coenzyme A thioester hydrolase	O14578	CIT	Citron Rho-interacting kinase
O00159	MYO1C	Unconventional myosin-Ic	O14579	COPE	Coatomer subunit epsilon
O00160	MYO1F	Unconventional myosin-If	O14593	RFXANK	DNA-binding protein RFXANK
O00161	SNAP23	Synaptosomal-associated protein 23	O14595	CTDSP2	Carboxy-terminal domain RNA polymerase II polypeptide A small phosphatase 2
O00165	HAX1	HCLS1-associated protein X-1	O14613	CDC42EP2	Cdc42 effector protein 2
O00167	EYA2	Eyes absent homolog 2	O14617	AP3D1	AP-3 complex subunit delta-1
O00168	FXYD1	Phospholemman	O14618	CCS	Copper chaperone for superoxide dismutase
O00170	AIP	AH receptor-interacting protein	O14628	ZNF195	Zinc finger protein 195
O00175	CCL24	C-C motif chemokine 24	O14638	ENPP3	Ectonucleotide pyrophosphatase/phosphodiesterase family member 3
O00178	GTPBP1	GTP-binding protein 1	O14639	ABLIM1	Actin-binding LIM protein 1
O00180	KCNK1	Potassium channel subfamily K member 1	O14640	DVL1	Segment polarity protein dishevelled homolog DVL-1
O00182	LGALS9	Galectin-9	O14641	DVL2	Segment polarity protein dishevelled homolog DVL-2
O00186	STXBP3	Syntaxin-binding protein 3	O14645	DNALI1	Axonemal dynein light intermediate polypeptide 1
O00187	MASP2	Man0-binding lectin serine protease 2	O14646	CHD1	Chromodomain-helicase-DNA-binding protein 1
O00189	AP4M1	AP-4 complex subunit mu-1	O14647	CHD2	Chromodomain-helicase-DNA-binding protein 2
O00192	ARVCF	Splicing regulator ARVCF	O14653	GOSR2	Golgi SNAP receptor complex member 2
O00193	SMAP	Small acidic protein	O14656	TOR1A	Torsin-1A
O00194	RAB27B	Ras-related protein Rab-27B	O14657	TOR1B	Torsin-1B
O00203	AP3B1	AP-3 complex subunit beta-1	O14662	STX16	Syntaxin-16
O00204	SULT2B1	Sulfotransferase 2B1	O14672	ADAM10	Disintegrin and metalloproteinase domain-containing protein 10
O00206	TLR4	Toll-like receptor 4	O14678	ABCD4	Lysosomal cobalamin transporter ABCD4
O00212	RHOD	Rho-related GTP-binding protein RhoD	O14681	EI24	Etoposide-induced protein 2.4 homolog
O00213	APBB1	Amyloid beta precursor protein binding family B member 1	O14682	ENC1	Ectoderm-neural cortex protein 1
O00214	LGALS8	Galectin-8	O14683	TP53I11	Tumor protein p53-inducible protein 11
O00217	NDUFS8	NADH dehydrogenase [ubiquinone] iron-sulfur protein 8. mitochondrial	O14686	KMT2D	Histone-lysine N-methyltransferase 2D
O00220	TNFRSF10A	Tumor necrosis factor receptor superfamily member 10A	O14727	APAF1	Apoptotic protease-activating factor 1
O00221	NFKBIE	NF-kappa-B inhibitor epsilon	O14730	RIOK3	Serine/threonine-protein kinase RIO3
O00231	PSMD11	26S proteasome non-ATPase regulatory subunit 11	O14732	IMPA2	Inositol monophosphatase 2
O00232	PSMD12	26S proteasome non-ATPase regulatory subunit 12	O14733	MAP2K7	Dual specificity mitogen-activated protein kinase kinase 7
O00233	PSMD9	26S proteasome non-ATPase regulatory subunit 9	O14734	ACOT8	Acyl-coenzyme A thioesterase 8
O00241	SIRPB1	Signal-regulatory protein beta-1	O14735	CDIPT	CDP-diacylglycerol--inositol 3-phosphatidyltransferase
O00244	ATOX1	Copper transport protein ATOX1	O14737	PDCD5	Programmed cell death protein 5
O00255	MEN1	Menin	O14744	PRMT5	Protein arginine N-methyltransferase 5
O00257	CBX4	E3 SUMO-protein ligase CBX4	O14745	NHERF1	Na(+)/H(+) exchange regulatory cofactor NHE-RF1
O00258	GET1	Guided entry of tail-anchored proteins factor 1	O14756	HSD17B6	17-beta-hydroxysteroid dehydrogenase type 6
O00264	PGRMC1	Membrane-associated progesterone receptor component 1	O14763	TNFRSF10B	Tumor necrosis factor receptor superfamily member 10B
O00267	SUPT5H	Transcription elongation factor SPT5	O14772	FPGT	Fucose-1-phosphate guanylyltransferase
O00268	TAF4	Transcription initiation factor TFIID subunit 4	O14773	TPP1	Tripeptidyl-peptidase 1
O00273	DFFA	DNA fragmentation factor subunit alpha	O14775	GNB5	Guanine nucleotide-binding protein subunit beta-5
O00287	RFXAP	Regulatory factor X-associated protein	O14776	TCERG1	Transcription elongation regulator 1
O00291	HIP1	Huntingtin-interacting protein 1	O14777	NDC80	Kinetochore protein NDC80 homolog
O00292	LEFTY2	Left-right determination factor 2	O14786	NRP1	Neuropilin-1
O00299	CLIC1	Chloride intracellular channel protein 1	O14787	TNPO2	Transportin-2
O00300	TNFRSF11B	Tumor necrosis factor receptor superfamily member 11B	O14791	APOL1	Apolipoprotein L1
O00303	EIF3F	Eukaryotic translation initiation factor 3 subunit F	O14795	UNC13B	Protein unc-13 homolog B
O00305	CACNB4	Voltage-dependent L-type calcium channel subunit beta-4	O14802	POLR3A	DNA-directed RNA polymerase III subunit RPC1
O00308	WWP2	NEDD4-like E3 ubiquitin-protein ligase WWP2	O14807	MRAS	Ras-related protein M-Ras
O00311	CDC7	Cell division cycle 7-related protein kinase	O14810	CPLX1	Complexin-1
O00329	PIK3CD	Phosphatidylinositol 4.5-bisphosphate 3-kinase catalytic subunit delta isoform	O14815	CAPN9	Calpain-9
O00330	PDHX	Pyruvate dehydrogenase protein X component. mitochondrial	O14817	TSPAN4	Tetraspanin-4
O00338	SULT1C2	Sulfotransferase 1C2	O14818	PSMA7	Proteasome subunit alpha type-7
O00339	MATN2	Matrilin-2	O14827	RASGRF2	Ras-specific guanine nucleotide-releasing factor 2
O00391	QSOX1	Sulfhydryl oxidase 1	O14828	SCAMP3	Secretory carrier-associated membrane protein 3
O00399	DCTN6	Dynactin subunit 6	O14832	PHYH	Phytanoyl-CoA dioxygenase. peroxisomal
O00400	SLC33A1	Acetyl-coenzyme A transporter 1	O14841	OPLAH	5-oxoprolinase
O00401	WASL	Actin nucleation-promoting factor WASL	O14867	BACH1	Transcription regulator protein BACH1
O00408	PDE2A	cGMP-dependent 3'.5'-cyclic phosphodiesterase	O14874	BCKDK	[3-methyl-2-oxobutanoate dehydrogenase [lipoamide]] kinase. mitochondrial
O00410	IPO5	Importin-5	O14879	IFIT3	Interferon-induced protein with tetratricopeptide repeats 3
O00411	POLRMT	DNA-directed RNA polymerase. mitochondrial	O14880	MGST3	Glutathione S-transferase 3. mitochondrial
O00418	EEF2K	Eukaryotic elongation factor 2 kinase	O14893	GEMIN2	Gem-associated protein 2
O00422	SAP18	Histone deacetylase complex subunit SAP18	O14896	IRF6	Interferon regulatory factor 6
O00423	EML1	Echinoderm microtubule-associated protein-like 1	O14907	TAX1BP3	Tax1-binding protein 3
O00425	IGF2BP3	Insulin-like growth factor 2 mRNA-binding protein 3	O14908	GIPC1	PDZ domain-containing protein GIPC1
O00429	DNM1L	Dynamin-1-like protein	O14910	LIN7A	Protein lin-7 homolog A
O00442	RTCA	RNA 3'-terminal phosphate cyclase	O14920	IKBKB	Inhibitor of nuclear factor kappa-B kinase subunit beta
O00443	PIK3C2A	Phosphatidylinositol 4-phosphate 3-kinase C2 domain-containing subunit alpha	O14924	RGS12	Regulator of G-protein signaling 12
O00445	SYT5	Synaptotagmin-5	O14925	TIMM23	Mitochondrial import inner membrane translocase subunit Tim23
O00451	GFRA2	GDNF family receptor alpha-2	O14929	HAT1	Histone acetyltransferase type B catalytic subunit
O00453	LST1	Leukocyte-specific transcript 1 protein	O14933	UBE2L6	Ubiquitin/ISG15-conjugating enzyme E2 L6
O00458	IFRD1	Interferon-related developmental regulator 1	O14936	CASK	Peripheral plasma membrane protein CASK
O00459	PIK3R2	Phosphatidylinositol 3-kinase regulatory subunit beta	O14939	PLD2	Phospholipase D2
O00461	GOLIM4	Golgi integral membrane protein 4	O14949	UQCRQ	Cytochrome b-c1 complex subunit 8
O00462	MANBA	Beta-mannosidase	O14950	MYL12B	Myosin regulatory light chain 12B
O00463	TRAF5	TNF receptor-associated factor 5	O14957	UQCR11	Cytochrome b-c1 complex subunit 10
O00468	AGRN	Agrin	O14960	LECT2	Leukocyte cell-derived chemotaxin-2
O00469	PLOD2	Procollagen-lysine.2-oxoglutarate 5-dioxygenase 2	O14964	HGS	Hepatocyte growth factor-regulated tyrosine kinase substrate
O00470	MEIS1	Homeobox protein Meis1	O14965	AURKA	Aurora kinase A
O00471	EXOC5	Exocyst complex component 5	O14966	RAB29	Ras-related protein Rab-7L1
O00478	BTN3A3	Butyrophilin subfamily 3 member A3	O14967	CLGN	Calmegin
O00479	HMGN4	High mobility group nucleosome-binding domain-containing protein 4	O14972	VPS26C	Vacuolar protein sorting-associated protein 26C
O00481	BTN3A1	Butyrophilin subfamily 3 member A1	O14974	PPP1R12A	Protein phosphatase 1 regulatory subunit 12A
O00483	NDUFA4	Cytochrome c oxidase subunit NDUFA4	O14975	SLC27A2	Long-chain fatty acid transport protein 2
O00487	PSMD14	26S proteasome non-ATPase regulatory subunit 14	O14976	GAK	Cyclin-G-associated kinase
O00488	ZNF593	Zinc finger protein 593	O14979	HNRNPDL	Heterogeneous nuclear ribonucleoprotein D-like
O00499	BIN1	Myc box-dependent-interacting protein 1	O14980	XPO1	Exportin-1
O00501	CLDN5	Claudin-5	O14981	BTAF1	TATA-binding protein-associated factor 172
O00505	KPNA3	Importin subunit alpha-4	O14983	ATP2A1	Sarcoplasmic/endoplasmic reticulum calcium ATPase 1
O00506	STK25	Serine/threonine-protein kinase 25	O15013	ARHGEF10	Rho guanine nucleotide exchange factor 10
O00507	USP9Y	Probable ubiquitin carboxyl-terminal hydrolase FAF-Y	O15014	ZNF609	Zinc finger protein 609
O00512	BCL9	B-cell CLL/lymphoma 9 protein	O15018	PDZD2	PDZ domain-containing protein 2
O00515	LAD1	Ladinin-1	O15020	SPTBN2	Spectrin beta chain. non-erythrocytic 2
O00519	FAAH	Fatty-acid amide hydrolase 1	O15021	MAST4	Microtubule-associated serine/threonine-protein kinase 4
O00522	KRIT1	Krev interaction trapped protein 1	O15027	SEC16A	Protein transport protein Sec16A
O00526	UPK2	Uroplakin-2	O15031	PLXNB2	Plexin-B2
O00533	CHL1	Neural cell adhesion molecule L1-like protein	O15033	AREL1	Apoptosis-resistant E3 ubiquitin protein ligase 1
O00534	VWA5A	von Willebrand factor A domain-containing protein 5A	O15034	RIMBP2	RIMS-binding protein 2
O00541	PES1	Pescadillo homolog	O15037	KHNYN	Protein KHNYN
O00559	EBAG9	Receptor-binding cancer antigen expressed on SiSo cells	O15040	TECPR2	Tectonin beta-propeller repeat-containing protein 2
O00560	SDCBP	Syntenin-1	O15042	U2SURP	U2 snRNP-associated SURP motif-containing protein
O00562	PITPNM1	Membrane-associated phosphatidylinositol transfer protein 1	O15047	SETD1A	Histone-lysine N-methyltransferase SETD1A
O00566	MPHOSPH10	U3 small nucleolar ribonucleoprotein protein MPP10	O15050	TRANK1	TPR and ankyrin repeat-containing protein 1
O00567	NOP56	Nucleolar protein 56	O15056	SYNJ2	Synaptojanin-2
O00571	DDX3X	ATP-dependent RNA helicase DDX3X	O15061	SYNM	Synemin
O00584	RNASET2	Ribonuclease T2	O15063	GARRE1	Granule associated Rac and RHOG effector protein 1
O00585	CCL21	C-C motif chemokine 21	O15066	KIF3B	Kinesin-like protein KIF3B
O00591	GABRP	Gamma-aminobutyric acid receptor subunit pi	O15067	PFAS	Phosphoribosylformylglycinamidine synthase
O00592	PODXL	Podocalyxin	O15068	MCF2L	Guanine nucleotide exchange factor DBS
O00602	FCN1	Ficolin-1	O15072	ADAMTS3	A disintegrin and metalloproteinase with thrombospondin motifs 3
O00622	CCN1	CCN family member 1	O15075	DCLK1	Serine/threonine-protein kinase DCLK1
O00623	PEX12	Peroxisome assembly protein 12	O15078	CEP290	Centrosomal protein of 290 kDa
O00625	PIR	Pirin	O15084	ANKRD28	Serine/threonine-protein phosphatase 6 regulatory ankyrin repeat subunit A
O00626	CCL22	C-C motif chemokine 22	O15085	ARHGEF11	Rho guanine nucleotide exchange factor 11
O00628	PEX7	Peroxisomal targeting signal 2 receptor	O15091	PRORP	Mitochondrial ribonuclease P catalytic subunit
O00629	KPNA4	Importin subunit alpha-3	O15111	CHUK	Inhibitor of nuclear factor kappa-B kinase subunit alpha
O00635	TRIM38	E3 ubiquitin-protein ligase TRIM38	O15116	LSM1	U6 snRNA-associated Sm-like protein LSm1
O00712	NFIB	Nuclear factor 1 B-type	O15117	FYB1	FYN-binding protein 1
O00716	E2F3	Transcription factor E2F3	O15118	NPC1	NPC intracellular cholesterol transporter 1
O00743	PPP6C	Serine/threonine-protein phosphatase 6 catalytic subunit	O15120	AGPAT2	1-acyl-sn-glycerol-3-phosphate acyltransferase beta
O00746	NME4	Nucleoside diphosphate kinase. mitochondrial	O15121	DEGS1	Sphingolipid delta(4)-desaturase DES1
O00748	CES2	Cocaine esterase	O15123	ANGPT2	Angiopoietin-2
O00750	PIK3C2B	Phosphatidylinositol 4-phosphate 3-kinase C2 domain-containing subunit beta	O15126	SCAMP1	Secretory carrier-associated membrane protein 1
O00754	MAN2B1	Lysosomal alpha-mannosidase	O15127	SCAMP2	Secretory carrier-associated membrane protein 2
O00755	WNT7A	Protein Wnt-7a	O15131	KPNA5	Importin subunit alpha-6
O00757	FBP2	Fructose-1.6-bisphosphatase isozyme 2	O15143	ARPC1B	Actin-related protein 2/3 complex subunit 1B
O00762	UBE2C	Ubiquitin-conjugating enzyme E2 C	O15144	ARPC2	Actin-related protein 2/3 complex subunit 2
O00763	ACACB	Acetyl-CoA carboxylase 2	O15145	ARPC3	Actin-related protein 2/3 complex subunit 3
O00764	PDXK	Pyridoxal kinase	O15155	BET1	BET1 homolog
O00767	SCD	Stearoyl-CoA desaturase	O15160	POLR1C	DNA-directed RNA polymerases I and III subunit RPAC1
O14490	DLGAP1	Disks large-associated protein 1	O15162	PLSCR1	Phospholipid scramblase 1
O14492	SH2B2	SH2B adapter protein 2	O15164	TRIM24	Transcription intermediary factor 1-alpha
O14493	CLDN4	Claudin-4	O15169	AXIN1	Axin-1
O14494	PLPP1	Phospholipid phosphatase 1	O15173	PGRMC2	Membrane-associated progesterone receptor component 2
O14495	PLPP3	Phospholipid phosphatase 3	O15182	CETN3	Centrin-3
O14497	ARID1A	AT-rich interactive domain-containing protein 1A	O15194	CTDSPL	CTD small phosphatase-like protein
O14498	ISLR	Immunoglobulin superfamily containing leucine-rich repeat protein	O15195	VILL	Villin-like protein
O14503	BHLHE40	Class E basic helix-loop-helix protein 40	O15204	ADAMDEC1	ADAM DEC1
O14514	ADGRB1	Adhesion G protein-coupled receptor B1	O15211	RGL2	Ral guanine nucleotide dissociation stimulator-like 2
O14519	CDK2AP1	Cyclin-dependent kinase 2-associated protein 1	O15212	PFDN6	Prefoldin subunit 6
O14521	SDHD	Succinate dehydrogenase [ubiquinone] cytochrome b small subunit. mitochondrial	O15213	WDR46	WD repeat-containing protein 46
O14522	PTPRT	Receptor-type tyrosine-protein phosphatase T	O15217	GSTA4	Glutathione S-transferase A4
O14523	C2CD2L	Phospholipid transfer protein C2CD2L	O15226	NKRF	NF-kappa-B-repressing factor
O14524	NEMP1	Nuclear envelope integral membrane protein 1	O15228	GNPAT	Dihydroxyacetone phosphate acyltransferase
O14525	ASTN1	Astrotactin-1	O15229	KMO	Kynurenine 3-monooxygenase
O14526	FCHO1	F-BAR domain only protein 1	O15230	LAMA5	Laminin subunit alpha-5
O14529	CUX2	Homeobox protein cut-like 2	O15231	ZNF185	Zinc finger protein 185
O14530	TXNDC9	Thioredoxin domain-containing protein 9	O15234	CASC3	Protein CASC3
O14531	DPYSL4	Dihydropyrimidinase-related protein 4	O15235	MRPS12	Small ribosomal subunit protein uS12m
O14544	SOCS6	Suppressor of cytokine signaling 6	O15239	NDUFA1	NADH dehydrogenase [ubiquinone] 1 alpha subcomplex subunit 1
O14545	TRAFD1	TRAF-type zinc finger domain-containing protein 1	O15243	LEPROT	Leptin receptor gene-related protein
O14548	COX7A2L	Cytochrome c oxidase subunit 7A-related protein. mitochondrial	O15247	CLIC2	Chloride intracellular channel protein 2
O14556	GAPDHS	Glyceraldehyde-3-phosphate dehydrogenase. testis-specific	O15254	ACOX3	Peroxisomal acyl-coenzyme A oxidase 3
O14558	HSPB6	Heat shock protein beta-6	O15258	RER1	Protein RER1
O14561	NDUFAB1	Acyl carrier protein. mitochondrial	O15259	NPHP1	Nephrocystin-1
O14562	UBFD1	Ubiquitin domain-containing protein UBFD1	O15260	SURF4	Surfeit locus protein 4
O14569	CYB561D2	Transmembrane reductase CYB561D2	O15264	MAPK13	Mitogen-activated protein kinase 13
O14576	DYNC1I1	Cytoplasmic dynein 1 intermediate chain 1	O15265	ATXN7	Ataxin-7
O14578	CIT	Citron Rho-interacting kinase	O15269	SPTLC1	Serine palmitoyltransferase 1
O14579	COPE	Coatomer subunit epsilon	O15270	SPTLC2	Serine palmitoyltransferase 2
O14593	RFXANK	DNA-binding protein RFXANK	O15294	OGT	UDP-N-acetylglucosamine--peptide N-acetylglucosaminyltransferase 110 kDa subunit
O14595	CTDSP2	Carboxy-terminal domain RNA polymerase II polypeptide A small phosphatase 2	O15296	ALOX15B	Polyunsaturated fatty acid lipoxygenase ALOX15B
O14607	UTY	Histone demethylase UTY	O15297	PPM1D	Protein phosphatase 1D
O14613	CDC42EP2	Cdc42 effector protein 2	O15304	SIVA1	Apoptosis regulatory protein Siva
O14617	AP3D1	AP-3 complex subunit delta-1	O15305	PMM2	Phosphomannomutase 2
O14618	CCS	Copper chaperone for superoxide dismutase	O15321	TM9SF1	Transmembrane 9 superfamily member 1
O14625	CXCL11	C-X-C motif chemokine 11	O15327	INPP4B	Inositol polyphosphate 4-phosphatase type II
O14628	ZNF195	Zinc finger protein 195	O15344	MID1	E3 ubiquitin-protein ligase Midline-1
O14638	ENPP3	Ectonucleotide pyrophosphatase/phosphodiesterase family member 3	O15347	HMGB3	High mobility group protein B3
O14639	ABLIM1	Actin-binding LIM protein 1	O15355	PPM1G	Protein phosphatase 1G
O14640	DVL1	Segment polarity protein dishevelled homolog DVL-1	O15357	INPPL1	Phosphatidylinositol 3.4.5-trisphosphate 5-phosphatase 2
O14641	DVL2	Segment polarity protein dishevelled homolog DVL-2	O15371	EIF3D	Eukaryotic translation initiation factor 3 subunit D
O14645	DNALI1	Axonemal dynein light intermediate polypeptide 1	O15372	EIF3H	Eukaryotic translation initiation factor 3 subunit H
O14646	CHD1	Chromodomain-helicase-DNA-binding protein 1	O15379	HDAC3	Histone deacetylase 3
O14647	CHD2	Chromodomain-helicase-DNA-binding protein 2	O15381	NVL	Nuclear valosin-containing protein-like
O14653	GOSR2	Golgi SNAP receptor complex member 2	O15382	BCAT2	Branched-chain-amino-acid aminotransferase. mitochondrial
O14656	TOR1A	Torsin-1A	O15392	BIRC5	Baculoviral IAP repeat-containing protein 5
O14657	TOR1B	Torsin-1B	O15393	TMPRSS2	Transmembrane protease serine 2
O14662	STX16	Syntaxin-16	O15394	NCAM2	Neural cell adhesion molecule 2
O14672	ADAM10	Disintegrin and metalloproteinase domain-containing protein 10	O15397	IPO8	Importin-8
O14678	ABCD4	Lysosomal cobalamin transporter ABCD4	O15400	STX7	Syntaxin-7
O14681	EI24	Etoposide-induced protein 2.4 homolog	O15403	SLC16A6	Monocarboxylate transporter 7
O14682	ENC1	Ectoderm-neural cortex protein 1	O15417	TNRC18	Trinucleotide repeat-containing gene 18 protein
O14683	TP53I11	Tumor protein p53-inducible protein 11	O15427	SLC16A3	Monocarboxylate transporter 4
O14684	PTGES	Prostaglandin E synthase	O15431	SLC31A1	High affinity copper uptake protein 1
O14686	KMT2D	Histone-lysine N-methyltransferase 2D	O15438	ABCC3	ATP-binding cassette sub-family C member 3
O14715	RGPD8	RANBP2-like and GRIP domain-containing protein 8	O15439	ABCC4	ATP-binding cassette sub-family C member 4
O14727	APAF1	Apoptotic protease-activating factor 1	O15440	ABCC5	ATP-binding cassette sub-family C member 5
O14730	RIOK3	Serine/threonine-protein kinase RIO3	O15446	POLR1G	DNA-directed RNA polymerase I subunit RPA34
O14732	IMPA2	Inositol monophosphatase 2	O15455	TLR3	Toll-like receptor 3
O14733	MAP2K7	Dual specificity mitogen-activated protein kinase kinase 7	O15460	P4HA2	Prolyl 4-hydroxylase subunit alpha-2
O14734	ACOT8	Acyl-coenzyme A thioesterase 8	O15484	CAPN5	Calpain-5
O14735	CDIPT	CDP-diacylglycerol--inositol 3-phosphatidyltransferase	O15488	GYG2	Glycogenin-2
O14737	PDCD5	Programmed cell death protein 5	O15498	YKT6	Synaptobrevin homolog YKT6
O14744	PRMT5	Protein arginine N-methyltransferase 5	O15504	NUP42	Nucleoporin NUP42
O14745	NHERF1	Na(+)/H(+) exchange regulatory cofactor NHE-RF1	O15511	ARPC5	Actin-related protein 2/3 complex subunit 5
O14756	HSD17B6	17-beta-hydroxysteroid dehydrogenase type 6	O15514	POLR2D	DNA-directed RNA polymerase II subunit RPB4
O14757	CHEK1	Serine/threonine-protein kinase Chk1	O15516	CLOCK	Circadian locomoter output cycles protein kaput
O14763	TNFRSF10B	Tumor necrosis factor receptor superfamily member 10B	O15519	CFLAR	CASP8 and FADD-like apoptosis regulator
O14770	MEIS2	Homeobox protein Meis2	O15522;O95096	NKX2-8;NKX2-2	Homeobox protein Nkx-2.8;Homeobox protein Nkx-2.2
O14772	FPGT	Fucose-1-phosphate guanylyltransferase	O15525	MAFG	Transcription factor MafG
O14773	TPP1	Tripeptidyl-peptidase 1	O15530	PDPK1	3-phosphoinositide-dependent protein kinase 1
O14775	GNB5	Guanine nucleotide-binding protein subunit beta-5	O15533	TAPBP	Tapasin
O14776	TCERG1	Transcription elongation regulator 1	O15541	RNF113A	E3 ubiquitin-protein ligase RNF113A
O14777	NDC80	Kinetochore protein NDC80 homolog	O15550	KDM6A	Lysine-specific demethylase 6A
O14782	KIF3C	Kinesin-like protein KIF3C	O15551	CLDN3	Claudin-3
O14786	NRP1	Neuropilin-1	O15553	MEFV	Pyrin
O14787	TNPO2	Transportin-2	O15554	KCNN4	Intermediate conductance calcium-activated potassium channel protein 4
O14791	APOL1	Apolipoprotein L1	O43143	DHX15	ATP-dependent RNA helicase DHX15
O14792	HS3ST1	Heparan sulfate glucosamine 3-O-sulfotransferase 1	O43148	RNMT	mRNA cap guanine-N7 methyltransferase
O14795	UNC13B	Protein unc-13 homolog B	O43149	ZZEF1	Zinc finger ZZ-type and EF-hand domain-containing protein 1
O14798	TNFRSF10C	Tumor necrosis factor receptor superfamily member 10C	O43150	ASAP2	Arf-GAP with SH3 domain. ANK repeat and PH domain-containing protein 2
O14802	POLR3A	DNA-directed RNA polymerase III subunit RPC1	O43155	FLRT2	Leucine-rich repeat transmembrane protein FLRT2
O14807	MRAS	Ras-related protein M-Ras	O43156	TTI1	TELO2-interacting protein 1 homolog
O14810	CPLX1	Complexin-1	O43157	PLXNB1	Plexin-B1
O14815	CAPN9	Calpain-9	O43159	RRP8	Ribosomal RNA-processing protein 8
O14817	TSPAN4	Tetraspanin-4	O43164	PJA2	E3 ubiquitin-protein ligase Praja-2
O14818	PSMA7	Proteasome subunit alpha type-7	O43166	SIPA1L1	Signal-induced proliferation-associated 1-like protein 1
O14827	RASGRF2	Ras-specific guanine nucleotide-releasing factor 2	O43169	CYB5B	Cytochrome b5 type B
O14828	SCAMP3	Secretory carrier-associated membrane protein 3	O43172	PRPF4	U4/U6 small nuclear ribonucleoprotein Prp4
O14832	PHYH	Phytanoyl-CoA dioxygenase. peroxisomal	O43174	CYP26A1	Cytochrome P450 26A1
O14841	OPLAH	5-oxoprolinase	O43175	PHGDH	D-3-phosphoglycerate dehydrogenase
O14867	BACH1	Transcription regulator protein BACH1	O43181	NDUFS4	NADH dehydrogenase [ubiquinone] iron-sulfur protein 4. mitochondrial
O14874	BCKDK	[3-methyl-2-oxobutanoate dehydrogenase [lipoamide]] kinase. mitochondrial	O43182	ARHGAP6	Rho GTPase-activating protein 6
O14879	IFIT3	Interferon-induced protein with tetratricopeptide repeats 3	O43184	ADAM12	Disintegrin and metalloproteinase domain-containing protein 12
O14880	MGST3	Glutathione S-transferase 3. mitochondrial	O43189	PHF1	PHD finger protein 1
O14893	GEMIN2	Gem-associated protein 2	O43194	GPR39	G-protein coupled receptor 39
O14894	TM4SF5	Transmembrane 4 L6 family member 5	O43236	SEPTIN4	Septin-4
O14896	IRF6	Interferon regulatory factor 6	O43237	DYNC1LI2	Cytoplasmic dynein 1 light intermediate chain 2
O14907	TAX1BP3	Tax1-binding protein 3	O43240	KLK10	Kallikrein-10
O14908	GIPC1	PDZ domain-containing protein GIPC1	O43242	PSMD3	26S proteasome non-ATPase regulatory subunit 3
O14910	LIN7A	Protein lin-7 homolog A	O43251	RBFOX2	RNA binding protein fox-1 homolog 2
O14920	IKBKB	Inhibitor of nuclear factor kappa-B kinase subunit beta	O43252	PAPSS1	Bifunctional 3'-phosphoadenosine 5'-phosphosulfate synthase 1
O14924	RGS12	Regulator of G-protein signaling 12	O43264	ZW10	Centromere/kinetochore protein zw10 homolog
O14925	TIMM23	Mitochondrial import inner membrane translocase subunit Tim23	O43272	PRODH	Proline dehydrogenase 1. mitochondrial
O14929	HAT1	Histone acetyltransferase type B catalytic subunit	O43278	SPINT1	Kunitz-type protease inhibitor 1
O14933	UBE2L6	Ubiquitin/ISG15-conjugating enzyme E2 L6	O43281	EFS	Embryonal Fyn-associated substrate
O14936	CASK	Peripheral plasma membrane protein CASK	O43286	B4GALT5	Beta-1.4-galactosyltransferase 5
O14939	PLD2	Phospholipase D2	O43290	SART1	U4/U6.U5 tri-snRNP-associated protein 1
O14949	UQCRQ	Cytochrome b-c1 complex subunit 8	O43291	SPINT2	Kunitz-type protease inhibitor 2
O14950	MYL12B	Myosin regulatory light chain 12B	O43292	GPAA1	Glycosylphosphatidylinositol anchor attachment 1 protein
O14957	UQCR11	Cytochrome b-c1 complex subunit 10	O43293	DAPK3	Death-associated protein kinase 3
O14958	CASQ2	Calsequestrin-2	O43294	TGFB1I1	Transforming growth factor beta-1-induced transcript 1 protein
O14960	LECT2	Leukocyte cell-derived chemotaxin-2	O43295	SRGAP3	SLIT-ROBO Rho GTPase-activating protein 3
O14964	HGS	Hepatocyte growth factor-regulated tyrosine kinase substrate	O43298	ZBTB43	Zinc finger and BTB domain-containing protein 43
O14965	AURKA	Aurora kinase A	O43299	AP5Z1	AP-5 complex subunit zeta-1
O14966	RAB29	Ras-related protein Rab-7L1	O43301	HSPA12A	Heat shock 70 kDa protein 12A
O14967	CLGN	Calmegin	O43303	CCP110	Centriolar coiled-coil protein of 110 kDa
O14972	VPS26C	Vacuolar protein sorting-associated protein 26C	O43306	ADCY6	Adenylate cyclase type 6
O14974	PPP1R12A	Protein phosphatase 1 regulatory subunit 12A	O43310	CTIF	CBP80/20-dependent translation initiation factor
O14975	SLC27A2	Long-chain fatty acid transport protein 2	O43312	MTSS1	Protein MTSS 1
O14976	GAK	Cyclin-G-associated kinase	O43313	ATMIN	ATM interactor
O14979	HNRNPDL	Heterogeneous nuclear ribonucleoprotein D-like	O43314	PPIP5K2	Inositol hexakisphosphate and diphosphoinositol-pentakisphosphate kinase 2
O14980	XPO1	Exportin-1	O43318	MAP3K7	Mitogen-activated protein kinase kinase kinase 7
O14981	BTAF1	TATA-binding protein-associated factor 172	O43324	EEF1E1	Eukaryotic translation elongation factor 1 epsilon-1
O14983	ATP2A1	Sarcoplasmic/endoplasmic reticulum calcium ATPase 1	O43325	LYRM1	LYR motif-containing protein 1
O14986	PIP5K1B	Phosphatidylinositol 4-phosphate 5-kinase type-1 beta	O43347	MSI1	RNA-binding protein Musashi homolog 1
O14994	SYN3	Synapsin-3	O43353	RIPK2	Receptor-interacting serine/threonine-protein kinase 2
O15013	ARHGEF10	Rho guanine nucleotide exchange factor 10	O43374	RASA4	Ras GTPase-activating protein 4
O15014	ZNF609	Zinc finger protein 609	O43379	WDR62	WD repeat-containing protein 62
O15015	ZNF646	Zinc finger protein 646	O43390	HNRNPR	Heterogeneous nuclear ribonucleoprotein R
O15016	TRIM66	Tripartite motif-containing protein 66	O43395	PRPF3	U4/U6 small nuclear ribonucleoprotein Prp3
O15018	PDZD2	PDZ domain-containing protein 2	O43396	TXNL1	Thioredoxin-like protein 1
O15020	SPTBN2	Spectrin beta chain. non-erythrocytic 2	O43399	TPD52L2	Tumor protein D54
O15021	MAST4	Microtubule-associated serine/threonine-protein kinase 4	O43402	EMC8	ER membrane protein complex subunit 8
O15027	SEC16A	Protein transport protein Sec16A	O43414	ERI3	ERI1 exoribonuclease 3
O15031	PLXNB2	Plexin-B2	O43422	THAP12	52 kDa repressor of the inhibitor of the protein kinase
O15033	AREL1	Apoptosis-resistant E3 ubiquitin protein ligase 1	O43426	SYNJ1	Synaptojanin-1
O15034	RIMBP2	RIMS-binding protein 2	O43427	FIBP	Acidic fibroblast growth factor intracellular-binding protein
O15037	KHNYN	Protein KHNYN	O43432	EIF4G3	Eukaryotic translation initiation factor 4 gamma 3
O15040	TECPR2	Tectonin beta-propeller repeat-containing protein 2	O43435	TBX1	T-box transcription factor TBX1
O15041	SEMA3E	Semaphorin-3E	O43447	PPIH	Peptidyl-prolyl cis-trans isomerase H
O15042	U2SURP	U2 snRNP-associated SURP motif-containing protein	O43451	MGAM	Maltase-glucoamylase
O15047	SETD1A	Histone-lysine N-methyltransferase SETD1A	O43464	HTRA2	Serine protease HTRA2. mitochondrial
O15049	N4BP3	NEDD4-binding protein 3	O43482	OIP5	Protein Mis18-beta
O15050	TRANK1	TPR and ankyrin repeat-containing protein 1	O43488	AKR7A2	Aflatoxin B1 aldehyde reductase member 2
O15054	KDM6B	Lysine-specific demethylase 6B	O43490	PROM1	Prominin-1
O15056	SYNJ2	Synaptojanin-2	O43491	EPB41L2	Band 4.1-like protein 2
O15060	ZBTB39	Zinc finger and BTB domain-containing protein 39	O43493	TGOLN2	Trans-Golgi network integral membrane protein 2
O15061	SYNM	Synemin	O43497	CACNA1G	Voltage-dependent T-type calcium channel subunit alpha-1G
O15062	ZBTB5	Zinc finger and BTB domain-containing protein 5	O43504	LAMTOR5	Ragulator complex protein LAMTOR5
O15063	GARRE1	Granule associated Rac and RHOG effector protein 1	O43505	B4GAT1	Beta-1.4-glucuronyltransferase 1
O15066	KIF3B	Kinesin-like protein KIF3B	O43508	TNFSF12	Tumor necrosis factor ligand superfamily member 12
O15067	PFAS	Phosphoribosylformylglycinamidine synthase	O43513	MED7	Mediator of RNA polymerase II transcription subunit 7
O15068	MCF2L	Guanine nucleotide exchange factor DBS	O43516	WIPF1	WAS/WASL-interacting protein family member 1
O15069	NACAD	NAC-alpha domain-containing protein 1	O43520	ATP8B1	Phospholipid-transporting ATPase IC
O15072	ADAMTS3	A disintegrin and metalloproteinase with thrombospondin motifs 3	O43521	BCL2L11	Bcl-2-like protein 11
O15075	DCLK1	Serine/threonine-protein kinase DCLK1	O43524	FOXO3	Forkhead box protein O3
O15078	CEP290	Centrosomal protein of 290 kDa	O43526	KCNQ2	Potassium voltage-gated channel subfamily KQT member 2
O15084	ANKRD28	Serine/threonine-protein phosphatase 6 regulatory ankyrin repeat subunit A	O43548	TGM5	Protein-glutamine gamma-glutamyltransferase 5
O15085	ARHGEF11	Rho guanine nucleotide exchange factor 11	O43556	SGCE	Epsilon-sarcoglycan
O15091	PRORP	Mitochondrial ribonuclease P catalytic subunit	O43566	RGS14	Regulator of G-protein signaling 14
O15111	CHUK	Inhibitor of nuclear factor kappa-B kinase subunit alpha	O43567	RNF13	E3 ubiquitin-protein ligase RNF13
O15116	LSM1	U6 snRNA-associated Sm-like protein LSm1	O43570	CA12	Carbonic anhydrase 12
O15117	FYB1	FYN-binding protein 1	O43572	AKAP10	A-kinase anchor protein 10. mitochondrial
O15118	NPC1	NPC intracellular cholesterol transporter 1	O43581	SYT7	Synaptotagmin-7
O15119	TBX3	T-box transcription factor TBX3	O43583	DENR	Density-regulated protein
O15120	AGPAT2	1-acyl-sn-glycerol-3-phosphate acyltransferase beta	O43586	PSTPIP1	Proline-serine-threonine phosphatase-interacting protein 1
O15121	DEGS1	Sphingolipid delta(4)-desaturase DES1	O43592	XPOT	Exportin-T
O15123	ANGPT2	Angiopoietin-2	O43598	DNPH1	2'-deoxynucleoside 5'-phosphate N-hydrolase 1
O15126	SCAMP1	Secretory carrier-associated membrane protein 1	O43609	SPRY1	Protein sprouty homolog 1
O15127	SCAMP2	Secretory carrier-associated membrane protein 2	O43615	TIMM44	Mitochondrial import inner membrane translocase subunit TIM44
O15131	KPNA5	Importin subunit alpha-6	O43617	TRAPPC3	Trafficking protein particle complex subunit 3
O15143	ARPC1B	Actin-related protein 2/3 complex subunit 1B	O43633	CHMP2A	Charged multivesicular body protein 2a
O15144	ARPC2	Actin-related protein 2/3 complex subunit 2	O43639	NCK2	Cytoplasmic protein NCK2
O15145	ARPC3	Actin-related protein 2/3 complex subunit 3	O43657	TSPAN6	Tetraspanin-6
O15155	BET1	BET1 homolog	O43660	PLRG1	Pleiotropic regulator 1
O15156	ZBTB7B	Zinc finger and BTB domain-containing protein 7B	O43663	PRC1	Protein regulator of cytokinesis 1
O15160	POLR1C	DNA-directed RNA polymerases I and III subunit RPAC1	O43665	RGS10	Regulator of G-protein signaling 10
O15162	PLSCR1	Phospholipid scramblase 1	O43670	ZNF207	BUB3-interacting and GLEBS motif-containing protein ZNF207
O15164	TRIM24	Transcription intermediary factor 1-alpha	O43674	NDUFB5	NADH dehydrogenase [ubiquinone] 1 beta subcomplex subunit 5. mitochondrial
O15169	AXIN1	Axin-1	O43676	NDUFB3	NADH dehydrogenase [ubiquinone] 1 beta subcomplex subunit 3
O15173	PGRMC2	Membrane-associated progesterone receptor component 2	O43677	NDUFC1	NADH dehydrogenase [ubiquinone] 1 subunit C1. mitochondrial
O15182	CETN3	Centrin-3	O43678	NDUFA2	NADH dehydrogenase [ubiquinone] 1 alpha subcomplex subunit 2
O15194	CTDSPL	CTD small phosphatase-like protein	O43681	GET3	ATPase GET3
O15195	VILL	Villin-like protein	O43684	BUB3	Mitotic checkpoint protein BUB3
O15197	EPHB6	Ephrin type-B receptor 6	O43688	PLPP2	Phospholipid phosphatase 2
O15198	SMAD9	Mothers against decapentaplegic homolog 9	O43704	SULT1B1	Sulfotransferase 1B1
O15204	ADAMDEC1	ADAM DEC1	O43707	ACTN4	Alpha-actinin-4
O15205	UBD	Ubiquitin D	O43708	GSTZ1	Maleylacetoacetate isomerase
O15211	RGL2	Ral guanine nucleotide dissociation stimulator-like 2	O43709	BUD23	Probable 18S rRNA (guanine-N(7))-methyltransferase
O15212	PFDN6	Prefoldin subunit 6	O43715	TRIAP1	TP53-regulated inhibitor of apoptosis 1
O15213	WDR46	WD repeat-containing protein 46	O43716	GATC	Glutamyl-tRNA(Gln) amidotransferase subunit C. mitochondrial
O15217	GSTA4	Glutathione S-transferase A4	O43719	HTATSF1	HIV Tat-specific factor 1
O15226	NKRF	NF-kappa-B-repressing factor	O43731	KDELR3	ER lumen protein-retaining receptor 3
O15228	GNPAT	Dihydroxyacetone phosphate acyltransferase	O43734	TRAF3IP2	E3 ubiquitin ligase TRAF3IP2
O15229	KMO	Kynurenine 3-monooxygenase	O43739	CYTH3	Cytohesin-3
O15230	LAMA5	Laminin subunit alpha-5	O43741	PRKAB2	5'-AMP-activated protein kinase subunit beta-2
O15231	ZNF185	Zinc finger protein 185	O43747	AP1G1	AP-1 complex subunit gamma-1
O15232	MATN3	Matrilin-3	O43752	STX6	Syntaxin-6
O15234	CASC3	Protein CASC3	O43759	SYNGR1	Synaptogyrin-1
O15235	MRPS12	Small ribosomal subunit protein uS12m	O43760	SYNGR2	Synaptogyrin-2
O15239	NDUFA1	NADH dehydrogenase [ubiquinone] 1 alpha subcomplex subunit 1	O43765	SGTA	Small glutamine-rich tetratricopeptide repeat-containing protein alpha
O15240	VGF	Neurosecretory protein VGF	O43766	LIAS	Lipoyl synthase. mitochondrial
O15243	LEPROT	Leptin receptor gene-related protein	O43768	ENSA	Alpha-endosulfine
O15247	CLIC2	Chloride intracellular channel protein 2	O43772	SLC25A20	Mitochondrial carnitine/acylcarnitine carrier protein
O15254	ACOX3	Peroxisomal acyl-coenzyme A oxidase 3	O43776	NARS1	Asparagine--tRNA ligase. cytoplasmic
O15258	RER1	Protein RER1	O43790	KRT86	Keratin. type II cuticular Hb6
O15259	NPHP1	Nephrocystin-1	O43795	MYO1B	Unconventional myosin-Ib
O15260	SURF4	Surfeit locus protein 4	O43805	SSNA1	Microtubule nucleation factor SSNA1
O15263	DEFB4A	Defensin beta 4A	O43808	SLC25A17	Peroxisomal membrane protein PMP34
O15264	MAPK13	Mitogen-activated protein kinase 13	O43809	NUDT21	Cleavage and polyadenylation specificity factor subunit 5
O15265	ATXN7	Ataxin-7	O43813	LANCL1	Glutathione S-transferase LANCL1
O15266;O60902	SHOX;SHOX2	Short stature homeobox protein;Short stature homeobox protein 2	O43815	STRN	Striatin
O15269	SPTLC1	Serine palmitoyltransferase 1	O43818	RRP9	U3 small nucleolar RNA-interacting protein 2
O15270	SPTLC2	Serine palmitoyltransferase 2	O43819	SCO2	Protein SCO2 homolog. mitochondrial
O15294	OGT	UDP-N-acetylglucosamine--peptide N-acetylglucosaminyltransferase 110 kDa subunit	O43822	CFAP410	Cilia- and flagella-associated protein 410
O15296	ALOX15B	Polyunsaturated fatty acid lipoxygenase ALOX15B	O43823	AKAP8	A-kinase anchor protein 8
O15297	PPM1D	Protein phosphatase 1D	O43824	GTPBP6	Putative GTP-binding protein 6
O15304	SIVA1	Apoptosis regulatory protein Siva	O43826	SLC37A4	Glucose-6-phosphate exchanger SLC37A4
O15305	PMM2	Phosphomannomutase 2	O43829	ZBTB14	Zinc finger and BTB domain-containing protein 14
O15321	TM9SF1	Transmembrane 9 superfamily member 1	O43837	IDH3B	Isocitrate dehydrogenase [NAD] subunit beta. mitochondrial
O15327	INPP4B	Inositol polyphosphate 4-phosphatase type II	O43847	NRDC	Nardilysin
O15335	CHAD	Chondroadherin	O43852	CALU	Calumenin
O15344	MID1	E3 ubiquitin-protein ligase Midline-1	O43854	EDIL3	EGF-like repeat and discoidin I-like domain-containing protein 3
O15347	HMGB3	High mobility group protein B3	O43861	ATP9B	Probable phospholipid-transporting ATPase IIB
O15355	PPM1G	Protein phosphatase 1G	O43865	AHCYL1	S-adenosylhomocysteine hydrolase-like protein 1
O15357	INPPL1	Phosphatidylinositol 3.4.5-trisphosphate 5-phosphatase 2	O43866	CD5L	CD5 antigen-like
O15360	FANCA	Fanconi anemia group A protein	O43896	KIF1C	Kinesin-like protein KIF1C
O15370	SOX12	Transcription factor SOX-12	O43909	EXTL3	Exostosin-like 3
O15371	EIF3D	Eukaryotic translation initiation factor 3 subunit D	O43913	ORC5	Origin recognition complex subunit 5
O15372	EIF3H	Eukaryotic translation initiation factor 3 subunit H	O43914	TYROBP	TYRO protein tyrosine kinase-binding protein
O15374	SLC16A4	Monocarboxylate transporter 5	O43920	NDUFS5	NADH dehydrogenase [ubiquinone] iron-sulfur protein 5
O15375	SLC16A5	Monocarboxylate transporter 6	O43924	PDE6D	Retinal rod rhodopsin-sensitive cGMP 3'.5'-cyclic phosphodiesterase subunit delta
O15379	HDAC3	Histone deacetylase 3	O43929	ORC4	Origin recognition complex subunit 4
O15381	NVL	Nuclear valosin-containing protein-like	O43933	PEX1	Peroxisomal ATPase PEX1
O15382	BCAT2	Branched-chain-amino-acid aminotransferase. mitochondrial	O60216	RAD21	Double-strand-break repair protein rad21 homolog
O15389	SIGLEC5	Sialic acid-binding Ig-like lectin 5	O60218	AKR1B10	Aldo-keto reductase family 1 member B10
O15392	BIRC5	Baculoviral IAP repeat-containing protein 5	O60220	TIMM8A	Mitochondrial import inner membrane translocase subunit Tim8 A
O15393	TMPRSS2	Transmembrane protease serine 2	O60229	KALRN	Kalirin
O15394	NCAM2	Neural cell adhesion molecule 2	O60231	DHX16	Pre-mRNA-splicing factor ATP-dependent RNA helicase DHX16
O15397	IPO8	Importin-8	O60232	ZNRD2	Protein ZNRD2
O15400	STX7	Syntaxin-7	O60234	GMFG	Glia maturation factor gamma
O15403	SLC16A6	Monocarboxylate transporter 7	O60237	PPP1R12B	Protein phosphatase 1 regulatory subunit 12B
O15405	TOX3	TOX high mobility group box family member 3	O60238	BNIP3L	BCL2/adenovirus E1B 19 kDa protein-interacting protein 3-like
O15417	TNRC18	Trinucleotide repeat-containing gene 18 protein	O60239	SH3BP5	SH3 domain-binding protein 5
O15427	SLC16A3	Monocarboxylate transporter 4	O60243	HS6ST1	Heparan-sulfate 6-O-sulfotransferase 1
O15431	SLC31A1	High affinity copper uptake protein 1	O60244	MED14	Mediator of RNA polymerase II transcription subunit 14
O15438	ABCC3	ATP-binding cassette sub-family C member 3	O60245	PCDH7	Protocadherin-7
O15439	ABCC4	ATP-binding cassette sub-family C member 4	O60256	PRPSAP2	Phosphoribosyl pyrophosphate synthase-associated protein 2
O15440	ABCC5	ATP-binding cassette sub-family C member 5	O60262	GNG7	Guanine nucleotide-binding protein G(I)/G(S)/G(O) subunit gamma-7
O15446	POLR1G	DNA-directed RNA polymerase I subunit RPA34	O60264	SMARCA5	SWI/SNF-related matrix-associated actin-dependent regulator of chromatin subfamily A member 5
O15455	TLR3	Toll-like receptor 3	O60266	ADCY3	Adenylate cyclase type 3
O15460	P4HA2	Prolyl 4-hydroxylase subunit alpha-2	O60268	KIAA0513	Uncharacterized protein KIAA0513
O15467	CCL16	C-C motif chemokine 16	O60271	SPAG9	C-Jun-amino-terminal kinase-interacting protein 4
O15479	MAGEB2	Melanoma-associated antigen B2	O60279	SUSD5	Sushi domain-containing protein 5
O15484	CAPN5	Calpain-5	O60281	ZNF292	Zinc finger protein 292
O15488	GYG2	Glycogenin-2	O60282	KIF5C	Kinesin heavy chain isoform 5C
O15496	PLA2G10	Group 10 secretory phospholipase A2	O60287	URB1	Nucleolar pre-ribosomal-associated protein 1
O15498	YKT6	Synaptobrevin homolog YKT6	O60291	MGRN1	E3 ubiquitin-protein ligase MGRN1
O15504	NUP42	Nucleoporin NUP42	O60292	SIPA1L3	Signal-induced proliferation-associated 1-like protein 3
O15511	ARPC5	Actin-related protein 2/3 complex subunit 5	O60293	ZFC3H1	Zinc finger C3H1 domain-containing protein
O15514	POLR2D	DNA-directed RNA polymerase II subunit RPB4	O60294	LCMT2	tRNA wybutosine-synthesizing protein 4
O15516	CLOCK	Circadian locomoter output cycles protein kaput	O60296	TRAK2	Trafficking kinesin-binding protein 2
O15519	CFLAR	CASP8 and FADD-like apoptosis regulator	O60299	LZTS3	Leucine zipper putative tumor suppressor 3
O15522;O95096	NKX2-8;NKX2-2	Homeobox protein Nkx-2.8;Homeobox protein Nkx-2.2	O60303	KATNIP	Katanin-interacting protein
O15525	MAFG	Transcription factor MafG	O60306	AQR	RNA helicase aquarius
O15530	PDPK1	3-phosphoinositide-dependent protein kinase 1	O60307	MAST3	Microtubule-associated serine/threonine-protein kinase 3
O15533	TAPBP	Tapasin	O60308	CEP104	Centrosomal protein of 104 kDa
O15540	FABP7	Fatty acid-binding protein. brain	O60313	OPA1	Dynamin-like 120 kDa protein. mitochondrial
O15541	RNF113A	E3 ubiquitin-protein ligase RNF113A	O60315	ZEB2	Zinc finger E-box-binding homeobox 2
O15550	KDM6A	Lysine-specific demethylase 6A	O60318	MCM3AP	Germinal-center associated nuclear protein
O15551	CLDN3	Claudin-3	O60331	PIP5K1C	Phosphatidylinositol 4-phosphate 5-kinase type-1 gamma
O15553	MEFV	Pyrin	O60333	KIF1B	Kinesin-like protein KIF1B
O15554	KCNN4	Intermediate conductance calcium-activated potassium channel protein 4	O60336	MAPKBP1	Mitogen-activated protein kinase-binding protein 1
O43143	DHX15	ATP-dependent RNA helicase DHX15	O60341	KDM1A	Lysine-specific histone demethylase 1A
O43148	RNMT	mRNA cap guanine-N7 methyltransferase	O60343	TBC1D4	TBC1 domain family member 4
O43149	ZZEF1	Zinc finger ZZ-type and EF-hand domain-containing protein 1	O60353	FZD6	Frizzled-6
O43150	ASAP2	Arf-GAP with SH3 domain. ANK repeat and PH domain-containing protein 2	O60381	HBP1	HMG box-containing protein 1
O43151	TET3	Methylcytosine dioxygenase TET3	O60427	FADS1	Acyl-CoA (8-3)-desaturase
O43155	FLRT2	Leucine-rich repeat transmembrane protein FLRT2	O60437	PPL	Periplakin
O43156	TTI1	TELO2-interacting protein 1 homolog	O60443	GSDME	Gasdermin-E
O43157	PLXNB1	Plexin-B1	O60447	EVI5	Ecotropic viral integration site 5 protein homolog
O43159	RRP8	Ribosomal RNA-processing protein 8	O60449	LY75	Lymphocyte antigen 75
O43164	PJA2	E3 ubiquitin-protein ligase Praja-2	O60462	NRP2	Neuropilin-2
O43166	SIPA1L1	Signal-induced proliferation-associated 1-like protein 1	O60476	MAN1A2	Mannosyl-oligosaccharide 1.2-alpha-mannosidase IB
O43167	ZBTB24	Zinc finger and BTB domain-containing protein 24	O60486	PLXNC1	Plexin-C1
O43169	CYB5B	Cytochrome b5 type B	O60487	MPZL2	Myelin protein zero-like protein 2
O43172	PRPF4	U4/U6 small nuclear ribonucleoprotein Prp4	O60488	ACSL4	Long-chain-fatty-acid--CoA ligase 4
O43174	CYP26A1	Cytochrome P450 26A1	O60493	SNX3	Sorting nexin-3
O43175	PHGDH	D-3-phosphoglycerate dehydrogenase	O60494	CUBN	Cubilin
O43181	NDUFS4	NADH dehydrogenase [ubiquinone] iron-sulfur protein 4. mitochondrial	O60496	DOK2	Docking protein 2
O43182	ARHGAP6	Rho GTPase-activating protein 6	O60499	STX10	Syntaxin-10
O43184	ADAM12	Disintegrin and metalloproteinase domain-containing protein 12	O60502	OGA	Protein O-GlcNAcase
O43187	IRAK2	Interleukin-1 receptor-associated kinase-like 2	O60503	ADCY9	Adenylate cyclase type 9
O43189	PHF1	PHD finger protein 1	O60504	SORBS3	Vinexin
O43194	GPR39	G-protein coupled receptor 39	O60506	SYNCRIP	Heterogeneous nuclear ribonucleoprotein Q
O43236	SEPTIN4	Septin-4	O60507	TPST1	Protein-tyrosine sulfotransferase 1
O43237	DYNC1LI2	Cytoplasmic dynein 1 light intermediate chain 2	O60508	CDC40	Pre-mRNA-processing factor 17
O43240	KLK10	Kallikrein-10	O60513	B4GALT4	Beta-1.4-galactosyltransferase 4
O43242	PSMD3	26S proteasome non-ATPase regulatory subunit 3	O60518	RANBP6	Ran-binding protein 6
O43246	SLC7A4	Cationic amino acid transporter 4	O60524	NEMF	Ribosome quality control complex subunit NEMF
O43251	RBFOX2	RNA binding protein fox-1 homolog 2	O60547	GMDS	GDP-mannose 4.6 dehydratase
O43252	PAPSS1	Bifunctional 3'-phosphoadenosine 5'-phosphosulfate synthase 1	O60551	NMT2	Glycylpeptide N-tetradecanoyltransferase 2
O43257	ZNHIT1	Zinc finger HIT domain-containing protein 1	O60563	CCNT1	Cyclin-T1
O43264	ZW10	Centromere/kinetochore protein zw10 homolog	O60566	BUB1B	Mitotic checkpoint serine/threonine-protein kinase BUB1 beta
O43272	PRODH	Proline dehydrogenase 1. mitochondrial	O60568	PLOD3	Multifunctional procollagen lysine hydroxylase and glycosyltransferase LH3
O43278	SPINT1	Kunitz-type protease inhibitor 1	O60573	EIF4E2	Eukaryotic translation initiation factor 4E type 2
O43280	TREH	Trehalase	O60583	CCNT2	Cyclin-T2
O43281	EFS	Embryonal Fyn-associated substrate	O60602	TLR5	Toll-like receptor 5
O43286	B4GALT5	Beta-1.4-galactosyltransferase 5	O60603	TLR2	Toll-like receptor 2
O43290	SART1	U4/U6.U5 tri-snRNP-associated protein 1	O60610	DIAPH1	Protein diaphanous homolog 1
O43291	SPINT2	Kunitz-type protease inhibitor 2	O60613	SELENOF	Selenoprotein F
O43292	GPAA1	Glycosylphosphatidylinositol anchor attachment 1 protein	O60635	TSPAN1	Tetraspanin-1
O43293	DAPK3	Death-associated protein kinase 3	O60636	TSPAN2	Tetraspanin-2
O43294	TGFB1I1	Transforming growth factor beta-1-induced transcript 1 protein	O60637	TSPAN3	Tetraspanin-3
O43295	SRGAP3	SLIT-ROBO Rho GTPase-activating protein 3	O60641	SNAP91	Clathrin coat assembly protein AP180
O43298	ZBTB43	Zinc finger and BTB domain-containing protein 43	O60645	EXOC3	Exocyst complex component 3
O43299	AP5Z1	AP-5 complex subunit zeta-1	O60658	PDE8A	High affinity cAMP-specific and IBMX-insensitive 3'.5'-cyclic phosphodiesterase 8A
O43301	HSPA12A	Heat shock 70 kDa protein 12A	O60664	PLIN3	Perilipin-3
O43303	CCP110	Centriolar coiled-coil protein of 110 kDa	O60669	SLC16A7	Monocarboxylate transporter 2
O43306	ADCY6	Adenylate cyclase type 6	O60671	RAD1	Cell cycle checkpoint protein RAD1
O43310	CTIF	CBP80/20-dependent translation initiation factor	O60673	REV3L	DNA polymerase zeta catalytic subunit
O43312	MTSS1	Protein MTSS 1	O60674	JAK2	Tyrosine-protein kinase JAK2
O43313	ATMIN	ATM interactor	O60678	PRMT3	Protein arginine N-methyltransferase 3
O43314	PPIP5K2	Inositol hexakisphosphate and diphosphoinositol-pentakisphosphate kinase 2	O60683	PEX10	Peroxisome biogenesis factor 10
O43318	MAP3K7	Mitogen-activated protein kinase kinase kinase 7	O60684	KPNA6	Importin subunit alpha-7
O43324	EEF1E1	Eukaryotic translation elongation factor 1 epsilon-1	O60687	SRPX2	Sushi repeat-containing protein SRPX2
O43325	LYRM1	LYR motif-containing protein 1	O60701	UGDH	UDP-glucose 6-dehydrogenase
O43347	MSI1	RNA-binding protein Musashi homolog 1	O60704	TPST2	Protein-tyrosine sulfotransferase 2
O43353	RIPK2	Receptor-interacting serine/threonine-protein kinase 2	O60706	ABCC9	ATP-binding cassette sub-family C member 9
O43374	RASA4	Ras GTPase-activating protein 4	O60711	LPXN	Leupaxin
O43379	WDR62	WD repeat-containing protein 62	O60716	CTNND1	Catenin delta-1
O43390	HNRNPR	Heterogeneous nuclear ribonucleoprotein R	O60725	ICMT	Protein-S-isoprenylcysteine O-methyltransferase
O43395	PRPF3	U4/U6 small nuclear ribonucleoprotein Prp3	O60733	PLA2G6	85/88 kDa calcium-independent phospholipase A2
O43396	TXNL1	Thioredoxin-like protein 1	O60739	EIF1B	Eukaryotic translation initiation factor 1b
O43399	TPD52L2	Tumor protein D54	O60749	SNX2	Sorting nexin-2
O43402	EMC8	ER membrane protein complex subunit 8	O60760	HPGDS	Hematopoietic prostaglandin D synthase
O43405	COCH	Cochlin	O60762	DPM1	Dolichol-phosphate mannosyltransferase subunit 1
O43414	ERI3	ERI1 exoribonuclease 3	O60763	USO1	General vesicular transport factor p115
O43422	THAP12	52 kDa repressor of the inhibitor of the protein kinase	O60783	MRPS14	Small ribosomal subunit protein uS14m
O43424	GRID2	Glutamate receptor ionotropic. delta-2	O60784	TOM1	Target of Myb1 membrane trafficking protein
O43426	SYNJ1	Synaptojanin-1	O60825	PFKFB2	6-phosphofructo-2-kinase/fructose-2.6-bisphosphatase 2
O43427	FIBP	Acidic fibroblast growth factor intracellular-binding protein	O60826	CCDC22	Coiled-coil domain-containing protein 22
O43432	EIF4G3	Eukaryotic translation initiation factor 4 gamma 3	O60828	PQBP1	Polyglutamine-binding protein 1
O43435	TBX1	T-box transcription factor TBX1	O60830	TIMM17B	Mitochondrial import inner membrane translocase subunit Tim17-B
O43439	CBFA2T2	Protein CBFA2T2	O60831	PRAF2	PRA1 family protein 2
O43447	PPIH	Peptidyl-prolyl cis-trans isomerase H	O60832	DKC1	H/ACA ribonucleoprotein complex subunit DKC1
O43451	MGAM	Maltase-glucoamylase	O60840	CACNA1F	Voltage-dependent L-type calcium channel subunit alpha-1F
O43462	MBTPS2	Membrane-bound transcription factor site-2 protease	O60841	EIF5B	Eukaryotic translation initiation factor 5B
O43464	HTRA2	Serine protease HTRA2. mitochondrial	O60858	TRIM13	E3 ubiquitin-protein ligase TRIM13
O43474	KLF4	Krueppel-like factor 4	O60861	GAS7	Growth arrest-specific protein 7
O43482	OIP5	Protein Mis18-beta	O60869	EDF1	Endothelial differentiation-related factor 1
O43488	AKR7A2	Aflatoxin B1 aldehyde reductase member 2	O60870	KIN	DNA/RNA-binding protein KIN17
O43490	PROM1	Prominin-1	O60879	DIAPH2	Protein diaphanous homolog 2
O43491	EPB41L2	Band 4.1-like protein 2	O60880	SH2D1A	SH2 domain-containing protein 1A
O43493	TGOLN2	Trans-Golgi network integral membrane protein 2	O60884	DNAJA2	DnaJ homolog subfamily A member 2
O43497	CACNA1G	Voltage-dependent T-type calcium channel subunit alpha-1G	O60885	BRD4	Bromodomain-containing protein 4
O43502	RAD51C	DNA repair protein RAD51 homolog 3	O60888	CUTA	Protein CutA
O43504	LAMTOR5	Ragulator complex protein LAMTOR5	O60890	OPHN1	Oligophrenin-1
O43505	B4GAT1	Beta-1.4-glucuronyltransferase 1	O60906	SMPD2	Sphingomyelin phosphodiesterase 2
O43508	TNFSF12	Tumor necrosis factor ligand superfamily member 12	O60907	TBL1X	F-box-like/WD repeat-containing protein TBL1X
O43513	MED7	Mediator of RNA polymerase II transcription subunit 7	O60911	CTSV	Cathepsin L2
O43516	WIPF1	WAS/WASL-interacting protein family member 1	O60921	HUS1	Checkpoint protein HUS1
O43520	ATP8B1	Phospholipid-transporting ATPase IC	O60925	PFDN1	Prefoldin subunit 1
O43521	BCL2L11	Bcl-2-like protein 11	O60927	PPP1R11	E3 ubiquitin-protein ligase PPP1R11
O43524	FOXO3	Forkhead box protein O3	O60930	RNASEH1	Ribonuclease H1
O43526	KCNQ2	Potassium voltage-gated channel subfamily KQT member 2	O60934	NBN	Nibrin
O43541	SMAD6	Mothers against decapentaplegic homolog 6	O60936	NOL3	Nucleolar protein 3
O43548	TGM5	Protein-glutamine gamma-glutamyltransferase 5	O60941	DTNB	Dystrobrevin beta
O43556	SGCE	Epsilon-sarcoglycan	O60942	RNGTT	mRNA-capping enzyme
O43566	RGS14	Regulator of G-protein signaling 14	O75015	FCGR3B	Low affinity immunoglobulin gamma Fc region receptor III-B
O43567	RNF13	E3 ubiquitin-protein ligase RNF13	O75023	LILRB5	Leukocyte immunoglobulin-like receptor subfamily B member 5
O43570	CA12	Carbonic anhydrase 12	O75027	ABCB7	Iron-sulfur clusters transporter ABCB7. mitochondrial
O43572	AKAP10	A-kinase anchor protein 10. mitochondrial	O75030	MITF	Microphthalmia-associated transcription factor
O43581	SYT7	Synaptotagmin-7	O75037	KIF21B	Kinesin-like protein KIF21B
O43583	DENR	Density-regulated protein	O75044	SRGAP2	SLIT-ROBO Rho GTPase-activating protein 2
O43586	PSTPIP1	Proline-serine-threonine phosphatase-interacting protein 1	O75051	PLXNA2	Plexin-A2
O43592	XPOT	Exportin-T	O75052	NOS1AP	Carboxyl-terminal PDZ ligand of neuronal nitric oxide synthase protein
O43593	HR	Lysine-specific demethylase hairless	O75054	IGSF3	Immunoglobulin superfamily member 3
O43597	SPRY2	Protein sprouty homolog 2	O75056	SDC3	Syndecan-3
O43598	DNPH1	2'-deoxynucleoside 5'-phosphate N-hydrolase 1	O75063	FAM20B	Glycosaminoglycan xylosylkinase
O43602	DCX	Neuronal migration protein doublecortin	O75064	DENND4B	DENN domain-containing protein 4B
O43609	SPRY1	Protein sprouty homolog 1	O75071	EFCAB14	EF-hand calcium-binding domain-containing protein 14
O43610	SPRY3	Protein sprouty homolog 3	O75083	WDR1	WD repeat-containing protein 1
O43615	TIMM44	Mitochondrial import inner membrane translocase subunit TIM44	O75084	FZD7	Frizzled-7
O43617	TRAPPC3	Trafficking protein particle complex subunit 3	O75093	SLIT1	Slit homolog 1 protein
O43633	CHMP2A	Charged multivesicular body protein 2a	O75094	SLIT3	Slit homolog 3 protein
O43638	FOXS1	Forkhead box protein S1	O75095	MEGF6	Multiple epidermal growth factor-like domains protein 6
O43639	NCK2	Cytoplasmic protein NCK2	O75110	ATP9A	Probable phospholipid-transporting ATPase IIA
O43653	PSCA	Prostate stem cell antigen	O75112	LDB3	LIM domain-binding protein 3
O43657	TSPAN6	Tetraspanin-6	O75113	N4BP1	NEDD4-binding protein 1
O43660	PLRG1	Pleiotropic regulator 1	O75116	ROCK2	Rho-associated protein kinase 2
O43663	PRC1	Protein regulator of cytokinesis 1	O75122	CLASP2	CLIP-associating protein 2
O43665	RGS10	Regulator of G-protein signaling 10	O75127	PTCD1	Pentatricopeptide repeat-containing protein 1. mitochondrial
O43670	ZNF207	BUB3-interacting and GLEBS motif-containing protein ZNF207	O75128	COBL	Protein cordon-bleu
O43674	NDUFB5	NADH dehydrogenase [ubiquinone] 1 beta subcomplex subunit 5. mitochondrial	O75131	CPNE3	Copine-3
O43676	NDUFB3	NADH dehydrogenase [ubiquinone] 1 beta subcomplex subunit 3	O75140	DEPDC5	GATOR1 complex protein DEPDC5
O43677	NDUFC1	NADH dehydrogenase [ubiquinone] 1 subunit C1. mitochondrial	O75143	ATG13	Autophagy-related protein 13
O43678	NDUFA2	NADH dehydrogenase [ubiquinone] 1 alpha subcomplex subunit 2	O75144	ICOSLG	ICOS ligand
O43679	LDB2	LIM domain-binding protein 2	O75146	HIP1R	Huntingtin-interacting protein 1-related protein
O43681	GET3	ATPase GET3	O75147	OBSL1	Obscurin-like protein 1
O43683	BUB1	Mitotic checkpoint serine/threonine-protein kinase BUB1	O75150	RNF40	E3 ubiquitin-protein ligase BRE1B
O43684	BUB3	Mitotic checkpoint protein BUB3	O75151	PHF2	Lysine-specific demethylase PHF2
O43687	AKAP7	A-kinase anchor protein 7 isoforms alpha and beta	O75152	ZC3H11A	Zinc finger CCCH domain-containing protein 11A
O43688	PLPP2	Phospholipid phosphatase 2	O75153	CLUH	Clustered mitochondria protein homolog
O43692	PI15	Peptidase inhibitor 15	O75155	CAND2	Cullin-associated NEDD8-dissociated protein 2
O43699	SIGLEC6	Sialic acid-binding Ig-like lectin 6	O75157	TSC22D2	TSC22 domain family protein 2
O43704	SULT1B1	Sulfotransferase 1B1	O75161	NPHP4	Nephrocystin-4
O43707	ACTN4	Alpha-actinin-4	O75164	KDM4A	Lysine-specific demethylase 4A
O43708	GSTZ1	Maleylacetoacetate isomerase	O75165	DNAJC13	DnaJ homolog subfamily C member 13
O43709	BUD23	Probable 18S rRNA (guanine-N(7))-methyltransferase	O75167	PHACTR2	Phosphatase and actin regulator 2
O43715	TRIAP1	TP53-regulated inhibitor of apoptosis 1	O75170	PPP6R2	Serine/threonine-protein phosphatase 6 regulatory subunit 2
O43716	GATC	Glutamyl-tRNA(Gln) amidotransferase subunit C. mitochondrial	O75173	ADAMTS4	A disintegrin and metalloproteinase with thrombospondin motifs 4
O43719	HTATSF1	HIV Tat-specific factor 1	O75175	CNOT3	CCR4-NOT transcription complex subunit 3
O43731	KDELR3	ER lumen protein-retaining receptor 3	O75177	SS18L1	Calcium-responsive transactivator
O43734	TRAF3IP2	E3 ubiquitin ligase TRAF3IP2	O75179	ANKRD17	Ankyrin repeat domain-containing protein 17
O43739	CYTH3	Cytohesin-3	O75182	SIN3B	Paired amphipathic helix protein Sin3b
O43741	PRKAB2	5'-AMP-activated protein kinase subunit beta-2	O75185	ATP2C2	Calcium-transporting ATPase type 2C member 2
O43745	CHP2	Calcineurin B homologous protein 2	O75190	DNAJB6	DnaJ homolog subfamily B member 6
O43747	AP1G1	AP-1 complex subunit gamma-1	O75191	XYLB	Xylulose kinase
O43752	STX6	Syntaxin-6	O75197	LRP5	Low-density lipoprotein receptor-related protein 5
O43759	SYNGR1	Synaptogyrin-1	O75208	COQ9	Ubiquinone biosynthesis protein COQ9. mitochondrial
O43760	SYNGR2	Synaptogyrin-2	O75223	GGCT	Gamma-glutamylcyclotransferase
O43761	SYNGR3	Synaptogyrin-3	O75251	NDUFS7	NADH dehydrogenase [ubiquinone] iron-sulfur protein 7. mitochondrial
O43765	SGTA	Small glutamine-rich tetratricopeptide repeat-containing protein alpha	O75298	RTN2	Reticulon-2
O43766	LIAS	Lipoyl synthase. mitochondrial	O75306	NDUFS2	NADH dehydrogenase [ubiquinone] iron-sulfur protein 2. mitochondrial
O43768	ENSA	Alpha-endosulfine	O75312	ZPR1	Zinc finger protein ZPR1
O43772	SLC25A20	Mitochondrial carnitine/acylcarnitine carrier protein	O75317	USP12	Ubiquitin carboxyl-terminal hydrolase 12
O43776	NARS1	Asparagine--tRNA ligase. cytoplasmic	O75319	DUSP11	RNA/RNP complex-1-interacting phosphatase
O43790	KRT86	Keratin. type II cuticular Hb6	O75323	NIPSNAP2	Protein NipSnap homolog 2
O43795	MYO1B	Unconventional myosin-Ib	O75326	SEMA7A	Semaphorin-7A
O43805	SSNA1	Microtubule nucleation factor SSNA1	O75330	HMMR	Hyaluro0 mediated motility receptor
O43808	SLC25A17	Peroxisomal membrane protein PMP34	O75334	PPFIA2	Liprin-alpha-2
O43809	NUDT21	Cleavage and polyadenylation specificity factor subunit 5	O75339	CILP	Cartilage intermediate layer protein 1
O43813	LANCL1	Glutathione S-transferase LANCL1	O75340	PDCD6	Programmed cell death protein 6
O43815	STRN	Striatin	O75347	TBCA	Tubulin-specific chaperone A
O43818	RRP9	U3 small nucleolar RNA-interacting protein 2	O75348	ATP6V1G1	V-type proton ATPase subunit G 1
O43819	SCO2	Protein SCO2 homolog. mitochondrial	O75351	VPS4B	Vacuolar protein sorting-associated protein 4B
O43822	CFAP410	Cilia- and flagella-associated protein 410	O75352	MPDU1	Mannose-P-dolichol utilization defect 1 protein
O43823	AKAP8	A-kinase anchor protein 8	O75354	ENTPD6	Ectonucleoside triphosphate diphosphohydrolase 6
O43824	GTPBP6	Putative GTP-binding protein 6	O75355	ENTPD3	Ectonucleoside triphosphate diphosphohydrolase 3
O43826	SLC37A4	Glucose-6-phosphate exchanger SLC37A4	O75356	ENTPD5	Nucleoside diphosphate phosphatase ENTPD5
O43827	ANGPTL7	Angiopoietin-related protein 7	O75362	ZNF217	Zinc finger protein 217
O43829	ZBTB14	Zinc finger and BTB domain-containing protein 14	O75363	BCAS1	Breast carcinoma-amplified sequence 1
O43837	IDH3B	Isocitrate dehydrogenase [NAD] subunit beta. mitochondrial	O75365	PTP4A3	Protein tyrosine phosphatase type IVA 3
O43847	NRDC	Nardilysin	O75366	AVIL	Advillin
O43852	CALU	Calumenin	O75367	MACROH2A1	Core histone macro-H2A.1
O43854	EDIL3	EGF-like repeat and discoidin I-like domain-containing protein 3	O75368	SH3BGRL	Adapter SH3BGRL
O43861	ATP9B	Probable phospholipid-transporting ATPase IIB	O75369	FLNB	Filamin-B
O43865	AHCYL1	S-adenosylhomocysteine hydrolase-like protein 1	O75376	NCOR1	Nuclear receptor corepressor 1
O43866	CD5L	CD5 antigen-like	O75379	VAMP4	Vesicle-associated membrane protein 4
O43868	SLC28A2	Sodium/nucleoside cotransporter 2	O75380	NDUFS6	NADH dehydrogenase [ubiquinone] iron-sulfur protein 6. mitochondrial
O43895	XPNPEP2	Xaa-Pro aminopeptidase 2	O75381	PEX14	Peroxisomal membrane protein PEX14
O43896	KIF1C	Kinesin-like protein KIF1C	O75382	TRIM3	Tripartite motif-containing protein 3
O43900	PRICKLE3	Prickle planar cell polarity protein 3	O75385	ULK1	Serine/threonine-protein kinase ULK1
O43903	GAS2	Growth arrest-specific protein 2	O75386	TULP3	Tubby-related protein 3
O43909	EXTL3	Exostosin-like 3	O75387	SLC43A1	Large neutral amino acids transporter small subunit 3
O43913	ORC5	Origin recognition complex subunit 5	O75390	CS	Citrate synthase. mitochondrial
O43914	TYROBP	TYRO protein tyrosine kinase-binding protein	O75391	SPAG7	Sperm-associated antigen 7
O43916	CHST1	Carbohydrate sulfotransferase 1	O75394	MRPL33	Large ribosomal subunit protein bL33m
O43920	NDUFS5	NADH dehydrogenase [ubiquinone] iron-sulfur protein 5	O75396	SEC22B	Vesicle-trafficking protein SEC22b
O43924	PDE6D	Retinal rod rhodopsin-sensitive cGMP 3'.5'-cyclic phosphodiesterase subunit delta	O75400	PRPF40A	Pre-mRNA-processing factor 40 homolog A
O43927	CXCL13	C-X-C motif chemokine 13	O75410	TACC1	Transforming acidic coiled-coil-containing protein 1
O43929	ORC4	Origin recognition complex subunit 4	O75414	NME6	Nucleoside diphosphate kinase 6
O43933	PEX1	Peroxisomal ATPase PEX1	O75420	GIGYF1	GRB10-interacting GYF protein 1
O60216	RAD21	Double-strand-break repair protein rad21 homolog	O75427	LRCH4	Leucine-rich repeat and calponin homology domain-containing protein 4
O60218	AKR1B10	Aldo-keto reductase family 1 member B10	O75431	MTX2	Metaxin-2
O60220	TIMM8A	Mitochondrial import inner membrane translocase subunit Tim8 A	O75436	VPS26A	Vacuolar protein sorting-associated protein 26A
O60229	KALRN	Kalirin	O75438	NDUFB1	NADH dehydrogenase [ubiquinone] 1 beta subcomplex subunit 1
O60231	DHX16	Pre-mRNA-splicing factor ATP-dependent RNA helicase DHX16	O75439	PMPCB	Mitochondrial-processing peptidase subunit beta
O60232	ZNRD2	Protein ZNRD2	O75443	TECTA	Alpha-tectorin
O60234	GMFG	Glia maturation factor gamma	O75446	SAP30	Histone deacetylase complex subunit SAP30
O60237	PPP1R12B	Protein phosphatase 1 regulatory subunit 12B	O75448	MED24	Mediator of RNA polymerase II transcription subunit 24
O60238	BNIP3L	BCL2/adenovirus E1B 19 kDa protein-interacting protein 3-like	O75449	KATNA1	Katanin p60 ATPase-containing subunit A1
O60239	SH3BP5	SH3 domain-binding protein 5	O75460	ERN1	Serine/threonine-protein kinase/endoribonuclease IRE1
O60240	PLIN1	Perilipin-1	O75461	E2F6	Transcription factor E2F6
O60243	HS6ST1	Heparan-sulfate 6-O-sulfotransferase 1	O75475	PSIP1	PC4 and SFRS1-interacting protein
O60244	MED14	Mediator of RNA polymerase II transcription subunit 14	O75477	ERLIN1	Erlin-1
O60245	PCDH7	Protocadherin-7	O75486	SUPT3H	Transcription initiation protein SPT3 homolog
O60248	SOX15	Protein SOX-15	O75487	GPC4	Glypican-4
O60256	PRPSAP2	Phosphoribosyl pyrophosphate synthase-associated protein 2	O75489	NDUFS3	NADH dehydrogenase [ubiquinone] iron-sulfur protein 3. mitochondrial
O60258	FGF17	Fibroblast growth factor 17	O75494	SRSF10	Serine/arginine-rich splicing factor 10
O60259	KLK8	Kallikrein-8	O75503	CLN5	Ceroid-lipofuscinosis neuronal protein 5
O60262	GNG7	Guanine nucleotide-binding protein G(I)/G(S)/G(O) subunit gamma-7	O75506	HSBP1	Heat shock factor-binding protein 1
O60264	SMARCA5	SWI/SNF-related matrix-associated actin-dependent regulator of chromatin subfamily A member 5	O75508	CLDN11	Claudin-11
O60266	ADCY3	Adenylate cyclase type 3	O75521	ECI2	Enoyl-CoA delta isomerase 2
O60268	KIAA0513	Uncharacterized protein KIAA0513	O75525	KHDRBS3	KH domain-containing. RNA-binding. signal transduction-associated protein 3
O60269	GPRIN2	G protein-regulated inducer of neurite outgrowth 2	O75528	TADA3	Transcriptional adapter 3
O60271	SPAG9	C-Jun-amino-terminal kinase-interacting protein 4	O75529	TAF5L	TAF5-like RNA polymerase II p300/CBP-associated factor-associated factor 65 kDa subunit 5L
O60279	SUSD5	Sushi domain-containing protein 5	O75530	EED	Polycomb protein EED
O60281	ZNF292	Zinc finger protein 292	O75531	BANF1	Barrier-to-autointegration factor
O60282	KIF5C	Kinesin heavy chain isoform 5C	O75533	SF3B1	Splicing factor 3B subunit 1
O60285	NUAK1	NUAK family SNF1-like kinase 1	O75534	CSDE1	Cold shock domain-containing protein E1
O60287	URB1	Nucleolar pre-ribosomal-associated protein 1	O75554	WBP4	WW domain-binding protein 4
O60291	MGRN1	E3 ubiquitin-protein ligase MGRN1	O75556	SCGB2A1	Mammaglobin-B
O60292	SIPA1L3	Signal-induced proliferation-associated 1-like protein 3	O75558	STX11	Syntaxin-11
O60293	ZFC3H1	Zinc finger C3H1 domain-containing protein	O75563	SKAP2	Src kinase-associated phosphoprotein 2
O60294	LCMT2	tRNA wybutosine-synthesizing protein 4	O75569	PRKRA	Interferon-inducible double-stranded RNA-dependent protein kinase activator A
O60296	TRAK2	Trafficking kinesin-binding protein 2	O75570	MTRF1	Peptide chain release factor 1. mitochondrial
O60299	LZTS3	Leucine zipper putative tumor suppressor 3	O75581	LRP6	Low-density lipoprotein receptor-related protein 6
O60303	KATNIP	Katanin-interacting protein	O75582	RPS6KA5	Ribosomal protein S6 kinase alpha-5
O60306	AQR	RNA helicase aquarius	O75586	MED6	Mediator of RNA polymerase II transcription subunit 6
O60307	MAST3	Microtubule-associated serine/threonine-protein kinase 3	O75592	MYCBP2	E3 ubiquitin-protein ligase MYCBP2
O60308	CEP104	Centrosomal protein of 104 kDa	O75594	PGLYRP1	Peptidoglycan recognition protein 1
O60313	OPA1	Dynamin-like 120 kDa protein. mitochondrial	O75600	GCAT	2-amino-3-ketobutyrate coenzyme A ligase. mitochondrial
O60315	ZEB2	Zinc finger E-box-binding homeobox 2	O75604	USP2	Ubiquitin carboxyl-terminal hydrolase 2
O60318	MCM3AP	Germinal-center associated nuclear protein	O75607	NPM3	Nucleoplasmin-3
O60331	PIP5K1C	Phosphatidylinositol 4-phosphate 5-kinase type-1 gamma	O75608	LYPLA1	Acyl-protein thioesterase 1
O60333	KIF1B	Kinesin-like protein KIF1B	O75610	LEFTY1	Left-right determination factor 1
O60336	MAPKBP1	Mitogen-activated protein kinase-binding protein 1	O75616	ERAL1	GTPase Era. mitochondrial
O60341	KDM1A	Lysine-specific histone demethylase 1A	O75618	DEDD	Death effector domain-containing protein
O60343	TBC1D4	TBC1 domain family member 4	O75629	CREG1	Protein CREG1
O60353	FZD6	Frizzled-6	O75635	SERPINB7	Serpin B7
O60356	NUPR1	Nuclear protein 1	O75636	FCN3	Ficolin-3
O60381	HBP1	HMG box-containing protein 1	O75643	SNRNP200	U5 small nuclear ribonucleoprotein 200 kDa helicase
O60427	FADS1	Acyl-CoA (8-3)-desaturase	O75648	TRMU	Mitochondrial tRNA-specific 2-thiouridylase 1
O60437	PPL	Periplakin	O75663	TIPRL	TIP41-like protein
O60443	GSDME	Gasdermin-E	O75665	OFD1	Centriole and centriolar satellite protein OFD1
O60447	EVI5	Ecotropic viral integration site 5 protein homolog	O75674	TOM1L1	TOM1-like protein 1
O60449	LY75	Lymphocyte antigen 75	O75676	RPS6KA4	Ribosomal protein S6 kinase alpha-4
O60462	NRP2	Neuropilin-2	O75683	SURF6	Surfeit locus protein 6
O60476	MAN1A2	Mannosyl-oligosaccharide 1.2-alpha-mannosidase IB	O75688	PPM1B	Protein phosphatase 1B
O60486	PLXNC1	Plexin-C1	O75689	ADAP1	Arf-GAP with dual PH domain-containing protein 1
O60487	MPZL2	Myelin protein zero-like protein 2	O75691	UTP20	Small subunit processome component 20 homolog
O60488	ACSL4	Long-chain-fatty-acid--CoA ligase 4	O75694	NUP155	Nuclear pore complex protein Nup155
O60493	SNX3	Sorting nexin-3	O75695	RP2	Protein XRP2
O60494	CUBN	Cubilin	O75716	STK16	Serine/threonine-protein kinase 16
O60496	DOK2	Docking protein 2	O75717	WDHD1	WD repeat and HMG-box DNA-binding protein 1
O60499	STX10	Syntaxin-10	O75718	CRTAP	Cartilage-associated protein
O60502	OGA	Protein O-GlcNAcase	O75746	SLC25A12	Electrogenic aspartate/glutamate antiporter SLC25A12. mitochondrial
O60503	ADCY9	Adenylate cyclase type 9	O75752	B3GALNT1	UDP-GalNAc:beta-1.3-N-acetylgalactosaminyltransferase 1
O60504	SORBS3	Vinexin	O75764	TCEA3	Transcription elongation factor A protein 3
O60506	SYNCRIP	Heterogeneous nuclear ribonucleoprotein Q	O75781	PALM	Paralemmin-1
O60507	TPST1	Protein-tyrosine sulfotransferase 1	O75787	ATP6AP2	Renin receptor
O60508	CDC40	Pre-mRNA-processing factor 17	O75791	GRAP2	GRB2-related adapter protein 2
O60513	B4GALT4	Beta-1.4-galactosyltransferase 4	O75792	RNASEH2A	Ribonuclease H2 subunit A
O60518	RANBP6	Ran-binding protein 6	O75794	CDC123	Cell division cycle protein 123 homolog
O60524	NEMF	Ribosome quality control complex subunit NEMF	O75800	ZMYND10	Zinc finger MYND domain-containing protein 10
O60547	GMDS	GDP-mannose 4.6 dehydratase	O75808	CAPN15	Calpain-15
O60551	NMT2	Glycylpeptide N-tetradecanoyltransferase 2	O75815	BCAR3	Breast cancer anti-estrogen resistance protein 3
O60563	CCNT1	Cyclin-T1	O75817	POP7	Ribonuclease P protein subunit p20
O60565	GREM1	Gremlin-1	O75818	RPP40	Ribonuclease P protein subunit p40
O60566	BUB1B	Mitotic checkpoint serine/threonine-protein kinase BUB1 beta	O75820	ZNF189	Zinc finger protein 189
O60568	PLOD3	Multifunctional procollagen lysine hydroxylase and glycosyltransferase LH3	O75821	EIF3G	Eukaryotic translation initiation factor 3 subunit G
O60573	EIF4E2	Eukaryotic translation initiation factor 4E type 2	O75822	EIF3J	Eukaryotic translation initiation factor 3 subunit J
O60575	SPINK4	Serine protease inhibitor Kazal-type 4	O75828	CBR3	Carbonyl reductase [NADPH] 3
O60583	CCNT2	Cyclin-T2	O75832	PSMD10	26S proteasome non-ATPase regulatory subunit 10
O60602	TLR5	Toll-like receptor 5	O75841	UPK1B	Uroplakin-1b
O60603	TLR2	Toll-like receptor 2	O75843	AP1G2	AP-1 complex subunit gamma-like 2
O60609	GFRA3	GDNF family receptor alpha-3	O75844	ZMPSTE24	CAAX prenyl protease 1 homolog
O60610	DIAPH1	Protein diaphanous homolog 1	O75864	PPP1R37	Protein phosphatase 1 regulatory subunit 37
O60613	SELENOF	Selenoprotein F	O75865	TRAPPC6A	Trafficking protein particle complex subunit 6A
O60635	TSPAN1	Tetraspanin-1	O75874	IDH1	Isocitrate dehydrogenase [NADP] cytoplasmic
O60636	TSPAN2	Tetraspanin-2	O75879	GATB	Glutamyl-tRNA(Gln) amidotransferase subunit B. mitochondrial
O60637	TSPAN3	Tetraspanin-3	O75880	SCO1	Protein SCO1 homolog. mitochondrial
O60641	SNAP91	Clathrin coat assembly protein AP180	O75881	CYP7B1	Cytochrome P450 7B1
O60645	EXOC3	Exocyst complex component 3	O75882	ATRN	Attractin
O60658	PDE8A	High affinity cAMP-specific and IBMX-insensitive 3'.5'-cyclic phosphodiesterase 8A	O75884	RBBP9	Serine hydrolase RBBP9
O60664	PLIN3	Perilipin-3	O75886	STAM2	Signal transducing adapter molecule 2
O60669	SLC16A7	Monocarboxylate transporter 2	O75888	TNFSF13	Tumor necrosis factor ligand superfamily member 13
O60671	RAD1	Cell cycle checkpoint protein RAD1	O75891	ALDH1L1	Cytosolic 10-formyltetrahydrofolate dehydrogenase
O60673	REV3L	DNA polymerase zeta catalytic subunit	O75896	TUSC2	Tumor suppressor candidate 2
O60674	JAK2	Tyrosine-protein kinase JAK2	O75897	SULT1C4	Sulfotransferase 1C4
O60675	MAFK	Transcription factor MafK	O75900	MMP23B	Matrix metalloproteinase-23
O60678	PRMT3	Protein arginine N-methyltransferase 3	O75901	RASSF9	Ras association domain-containing protein 9
O60683	PEX10	Peroxisome biogenesis factor 10	O75907	DGAT1	Diacylglycerol O-acyltransferase 1
O60684	KPNA6	Importin subunit alpha-7	O75909	CCNK	Cyclin-K
O60687	SRPX2	Sushi repeat-containing protein SRPX2	O75911	DHRS3	Short-chain dehydrogenase/reductase 3
O60701	UGDH	UDP-glucose 6-dehydrogenase	O75915	ARL6IP5	PRA1 family protein 3
O60704	TPST2	Protein-tyrosine sulfotransferase 2	O75923	DYSF	Dysferlin
O60706	ABCC9	ATP-binding cassette sub-family C member 9	O75925	PIAS1	E3 SUMO-protein ligase PIAS1
O60711	LPXN	Leupaxin	O75928	PIAS2	E3 SUMO-protein ligase PIAS2
O60716	CTNND1	Catenin delta-1	O75934	BCAS2	Pre-mRNA-splicing factor SPF27
O60725	ICMT	Protein-S-isoprenylcysteine O-methyltransferase	O75935	DCTN3	Dynactin subunit 3
O60732	MAGEC1	Melanoma-associated antigen C1	O75936	BBOX1	Gamma-butyrobetaine dioxygenase
O60733	PLA2G6	85/88 kDa calcium-independent phospholipase A2	O75937	DNAJC8	DnaJ homolog subfamily C member 8
O60739	EIF1B	Eukaryotic translation initiation factor 1b	O75940	SMNDC1	Survival of motor neuron-related-splicing factor 30
O60749	SNX2	Sorting nexin-2	O75943	RAD17	Cell cycle checkpoint protein RAD17
O60759	CYTIP	Cytohesin-interacting protein	O75947	ATP5PD	ATP synthase subunit d. mitochondrial
O60760	HPGDS	Hematopoietic prostaglandin D synthase	O75953	DNAJB5	DnaJ homolog subfamily B member 5
O60762	DPM1	Dolichol-phosphate mannosyltransferase subunit 1	O75954	TSPAN9	Tetraspanin-9
O60763	USO1	General vesicular transport factor p115	O75955	FLOT1	Flotillin-1
O60783	MRPS14	Small ribosomal subunit protein uS14m	O75962	TRIO	Triple functional domain protein
O60784	TOM1	Target of Myb1 membrane trafficking protein	O75964	ATP5MG	ATP synthase subunit g. mitochondrial
O60812	HNRNPCL1	Heterogeneous nuclear ribonucleoprotein C-like 1	O75970	MPDZ	Multiple PDZ domain protein
O60814	H2BC12	Histone H2B type 1-K	O75976	CPD	Carboxypeptidase D
O60825	PFKFB2	6-phosphofructo-2-kinase/fructose-2.6-bisphosphatase 2	O75995	SASH3	SAM and SH3 domain-containing protein 3
O60826	CCDC22	Coiled-coil domain-containing protein 22	O76003	GLRX3	Glutaredoxin-3
O60828	PQBP1	Polyglutamine-binding protein 1	O76011	KRT34	Keratin. type I cuticular Ha4
O60829	PAGE4	P antigen family member 4	O76013	KRT36	Keratin. type I cuticular Ha6
O60830	TIMM17B	Mitochondrial import inner membrane translocase subunit Tim17-B	O76021	RSL1D1	Ribosomal L1 domain-containing protein 1
O60831	PRAF2	PRA1 family protein 2	O76024	WFS1	Wolframin
O60832	DKC1	H/ACA ribonucleoprotein complex subunit DKC1	O76027	ANXA9	Annexin A9
O60840	CACNA1F	Voltage-dependent L-type calcium channel subunit alpha-1F	O76031	CLPX	ATP-dependent Clp protease ATP-binding subunit clpX-like. mitochondrial
O60841	EIF5B	Eukaryotic translation initiation factor 5B	O76039	CDKL5	Cyclin-dependent kinase-like 5
O60844	ZG16	Zymogen granule membrane protein 16	O76041	NEBL	Nebulette
O60858	TRIM13	E3 ubiquitin-protein ligase TRIM13	O76054	SEC14L2	SEC14-like protein 2
O60861	GAS7	Growth arrest-specific protein 7	O76061	STC2	Stanniocalcin-2
O60869	EDF1	Endothelial differentiation-related factor 1	O76062	TM7SF2	Delta(14)-sterol reductase TM7SF2
O60870	KIN	DNA/RNA-binding protein KIN17	O76070	SNCG	Gamma-synuclein
O60879	DIAPH2	Protein diaphanous homolog 2	O76071	CIAO1	Probable cytosolic iron-sulfur protein assembly protein CIAO1
O60880	SH2D1A	SH2 domain-containing protein 1A	O76074	PDE5A	cGMP-specific 3'.5'-cyclic phosphodiesterase
O60884	DNAJA2	DnaJ homolog subfamily A member 2	O76075	DFFB	DNA fragmentation factor subunit beta
O60885	BRD4	Bromodomain-containing protein 4	O76076	CCN5	CCN family member 5
O60888	CUTA	Protein CutA	O76080	ZFAND5	AN1-type zinc finger protein 5
O60890	OPHN1	Oligophrenin-1	O76094	SRP72	Signal recognition particle subunit SRP72
O60906	SMPD2	Sphingomyelin phosphodiesterase 2	O76095	JTB	Protein JTB
O60907	TBL1X	F-box-like/WD repeat-containing protein TBL1X	O77932	DXO	Decapping and exoribonuclease protein
O60911	CTSV	Cathepsin L2	O94760	DDAH1	N(G).N(G)-dimethylarginine dimethylaminohydrolase 1
O60921	HUS1	Checkpoint protein HUS1	O94762	RECQL5	ATP-dependent DNA helicase Q5
O60925	PFDN1	Prefoldin subunit 1	O94763	URI1	Unconventional prefoldin RPB5 interactor 1
O60927	PPP1R11	E3 ubiquitin-protein ligase PPP1R11	O94766	B3GAT3	Galactosylgalactosylxylosylprotein 3-beta-glucuronosyltransferase 3
O60930	RNASEH1	Ribonuclease H1	O94768	STK17B	Serine/threonine-protein kinase 17B
O60934	NBN	Nibrin	O94769	ECM2	Extracellular matrix protein 2
O60936	NOL3	Nucleolar protein 3	O94776	MTA2	Metastasis-associated protein MTA2
O60938	KERA	Keratocan	O94779	CNTN5	Contactin-5
O60941	DTNB	Dystrobrevin beta	O94782	USP1	Ubiquitin carboxyl-terminal hydrolase 1
O60942	RNGTT	mRNA-capping enzyme	O94788	ALDH1A2	Retinal dehydrogenase 2
O75015	FCGR3B	Low affinity immunoglobulin gamma Fc region receptor III-B	O94804	STK10	Serine/threonine-protein kinase 10
O75022	LILRB3	Leukocyte immunoglobulin-like receptor subfamily B member 3	O94805	ACTL6B	Actin-like protein 6B
O75023	LILRB5	Leukocyte immunoglobulin-like receptor subfamily B member 5	O94806	PRKD3	Serine/threonine-protein kinase D3
O75027	ABCB7	Iron-sulfur clusters transporter ABCB7. mitochondrial	O94808	GFPT2	Glutamine--fructose-6-phosphate aminotransferase [isomerizing] 2
O75030	MITF	Microphthalmia-associated transcription factor	O94811	TPPP	Tubulin polymerization-promoting protein
O75037	KIF21B	Kinesin-like protein KIF21B	O94813	SLIT2	Slit homolog 2 protein
O75044	SRGAP2	SLIT-ROBO Rho GTPase-activating protein 2	O94817	ATG12	Ubiquitin-like protein ATG12
O75051	PLXNA2	Plexin-A2	O94819	KBTBD11	Kelch repeat and BTB domain-containing protein 11
O75052	NOS1AP	Carboxyl-terminal PDZ ligand of neuronal nitric oxide synthase protein	O94822	LTN1	E3 ubiquitin-protein ligase listerin
O75054	IGSF3	Immunoglobulin superfamily member 3	O94823	ATP10B	Phospholipid-transporting ATPase VB
O75056	SDC3	Syndecan-3	O94826	TOMM70	Mitochondrial import receptor subunit TOM70
O75063	FAM20B	Glycosaminoglycan xylosylkinase	O94827	PLEKHG5	Pleckstrin homology domain-containing family G member 5
O75064	DENND4B	DENN domain-containing protein 4B	O94829	IPO13	Importin-13
O75069	TMCC2	Transmembrane and coiled-coil domains protein 2	O94830	DDHD2	Phospholipase DDHD2
O75071	EFCAB14	EF-hand calcium-binding domain-containing protein 14	O94832	MYO1D	Unconventional myosin-Id
O75077	ADAM23	Disintegrin and metalloproteinase domain-containing protein 23	O94842	TOX4	TOX high mobility group box family member 4
O75081	CBFA2T3	Protein CBFA2T3	O94851	MICAL2	[F-actin]-monooxygenase MICAL2
O75083	WDR1	WD repeat-containing protein 1	O94854	MACF1	Microtubule-actin cross-linking factor 1. isoforms 6/7
O75084	FZD7	Frizzled-7	O94855	SEC24D	Protein transport protein Sec24D
O75093	SLIT1	Slit homolog 1 protein	O94856	NFASC	Neurofascin
O75094	SLIT3	Slit homolog 3 protein	O94864	SUPT7L	STAGA complex 65 subunit gamma
O75095	MEGF6	Multiple epidermal growth factor-like domains protein 6	O94868	FCHSD2	F-BAR and double SH3 domains protein 2
O75096	LRP4	Low-density lipoprotein receptor-related protein 4	O94874	UFL1	E3 UFM1-protein ligase 1
O75106	AOC2	Retina-specific copper amine oxidase	O94875	SORBS2	Sorbin and SH3 domain-containing protein 2
O75110	ATP9A	Probable phospholipid-transporting ATPase IIA	O94876	TMCC1	Transmembrane and coiled-coil domains protein 1
O75112	LDB3	LIM domain-binding protein 3	O94880	PHF14	PHD finger protein 14
O75113	N4BP1	NEDD4-binding protein 1	O94885	SASH1	SAM and SH3 domain-containing protein 1
O75116	ROCK2	Rho-associated protein kinase 2	O94886	TMEM63A	CSC1-like protein 1
O75121;P55082	MFAP3L;MFAP3	Microfibrillar-associated protein 3-like;Microfibril-associated glycoprotein 3	O94887	FARP2	FERM. ARHGEF and pleckstrin domain-containing protein 2
O75122	CLASP2	CLIP-associating protein 2	O94888	UBXN7	UBX domain-containing protein 7
O75123	ZNF623	Zinc finger protein 623	O94898	LRIG2	Leucine-rich repeats and immunoglobulin-like domains protein 2
O75127	PTCD1	Pentatricopeptide repeat-containing protein 1. mitochondrial	O94901	SUN1	SUN domain-containing protein 1
O75128	COBL	Protein cordon-bleu	O94903	PLPBP	Pyridoxal phosphate homeostasis protein
O75129	ASTN2	Astrotactin-2	O94905	ERLIN2	Erlin-2
O75131	CPNE3	Copine-3	O94906	PRPF6	Pre-mRNA-processing factor 6
O75140	DEPDC5	GATOR1 complex protein DEPDC5	O94910	ADGRL1	Adhesion G protein-coupled receptor L1
O75143	ATG13	Autophagy-related protein 13	O94911	ABCA8	ABC-type organic anion transporter ABCA8
O75144	ICOSLG	ICOS ligand	O94913	PCF11	Pre-mRNA cleavage complex 2 protein Pcf11
O75146	HIP1R	Huntingtin-interacting protein 1-related protein	O94915	FRYL	Protein furry homolog-like
O75147	OBSL1	Obscurin-like protein 1	O94916	NFAT5	Nuclear factor of activated T-cells 5
O75150	RNF40	E3 ubiquitin-protein ligase BRE1B	O94919	ENDOD1	Endonuclease domain-containing 1 protein
O75151	PHF2	Lysine-specific demethylase PHF2	O94921	CDK14	Cyclin-dependent kinase 14
O75152	ZC3H11A	Zinc finger CCCH domain-containing protein 11A	O94923	GLCE	D-glucuronyl C5-epimerase
O75153	CLUH	Clustered mitochondria protein homolog	O94925	GLS	Glutaminase kidney isoform. mitochondrial
O75154	RAB11FIP3	Rab11 family-interacting protein 3	O94927	HAUS5	HAUS augmin-like complex subunit 5
O75155	CAND2	Cullin-associated NEDD8-dissociated protein 2	O94941	UBOX5	RING finger protein 37
O75157	TSC22D2	TSC22 domain family protein 2	O94952	FBXO21	F-box only protein 21
O75161	NPHP4	Nephrocystin-4	O94953	KDM4B	Lysine-specific demethylase 4B
O75164	KDM4A	Lysine-specific demethylase 4A	O94955	RHOBTB3	Rho-related BTB domain-containing protein 3
O75165	DNAJC13	DnaJ homolog subfamily C member 13	O94956	SLCO2B1	Solute carrier organic anion transporter family member 2B1
O75167	PHACTR2	Phosphatase and actin regulator 2	O94964	SOGA1	Protein SOGA1
O75170	PPP6R2	Serine/threonine-protein phosphatase 6 regulatory subunit 2	O94966	USP19	Ubiquitin carboxyl-terminal hydrolase 19
O75173	ADAMTS4	A disintegrin and metalloproteinase with thrombospondin motifs 4	O94967	WDR47	WD repeat-containing protein 47
O75175	CNOT3	CCR4-NOT transcription complex subunit 3	O94972	TRIM37	E3 ubiquitin-protein ligase TRIM37
O75177	SS18L1	Calcium-responsive transactivator	O94973	AP2A2	AP-2 complex subunit alpha-2
O75179	ANKRD17	Ankyrin repeat domain-containing protein 17	O94979	SEC31A	Protein transport protein Sec31A
O75182	SIN3B	Paired amphipathic helix protein Sin3b	O94985	CLSTN1	Calsyntenin-1
O75185	ATP2C2	Calcium-transporting ATPase type 2C member 2	O94988	FAM13A	Protein FAM13A
O75190	DNAJB6	DnaJ homolog subfamily B member 6	O94992	HEXIM1	Protein HEXIM1
O75191	XYLB	Xylulose kinase	O95049	TJP3	Tight junction protein ZO-3
O75197	LRP5	Low-density lipoprotein receptor-related protein 5	O95059	RPP14	Ribonuclease P protein subunit p14
O75208	COQ9	Ubiquinone biosynthesis protein COQ9. mitochondrial	O95070	YIF1A	Protein YIF1A
O75223	GGCT	Gamma-glutamylcyclotransferase	O95071	UBR5	E3 ubiquitin-protein ligase UBR5
O75251	NDUFS7	NADH dehydrogenase [ubiquinone] iron-sulfur protein 7. mitochondrial	O95072	REC8	Meiotic recombination protein REC8 homolog
O75264	SMIM24	Small integral membrane protein 24	O95081	AGFG2	Arf-GAP domain and FG repeat-containing protein 2
O75290	ZNF780A	Zinc finger protein 780A	O95084	PRSS23	Serine protease 23
O75298	RTN2	Reticulon-2	O95104	SCAF4	SR-related and CTD-associated factor 4
O75306	NDUFS2	NADH dehydrogenase [ubiquinone] iron-sulfur protein 2. mitochondrial	O95136	S1PR2	Sphingosine 1-phosphate receptor 2
O75309	CDH16	Cadherin-16	O95139	NDUFB6	NADH dehydrogenase [ubiquinone] 1 beta subcomplex subunit 6
O75312	ZPR1	Zinc finger protein ZPR1	O95140	MFN2	Mitofusin-2
O75317	USP12	Ubiquitin carboxyl-terminal hydrolase 12	O95147	DUSP14	Dual specificity protein phosphatase 14
O75319	DUSP11	RNA/RNP complex-1-interacting phosphatase	O95149	SNUPN	Snurportin-1
O75323	NIPSNAP2	Protein NipSnap homolog 2	O95154	AKR7A3	Aflatoxin B1 aldehyde reductase member 3
O75325	LRRN2	Leucine-rich repeat neuronal protein 2	O95155	UBE4B	Ubiquitin conjugation factor E4 B
O75326	SEMA7A	Semaphorin-7A	O95159	ZFPL1	Zinc finger protein-like 1
O75330	HMMR	Hyaluro0 mediated motility receptor	O95163	ELP1	Elongator complex protein 1
O75334	PPFIA2	Liprin-alpha-2	O95164	UBL3	Ubiquitin-like protein 3
O75339	CILP	Cartilage intermediate layer protein 1	O95166	GABARAP	Gamma-aminobutyric acid receptor-associated protein
O75340	PDCD6	Programmed cell death protein 6	O95167	NDUFA3	NADH dehydrogenase [ubiquinone] 1 alpha subcomplex subunit 3
O75343	GUCY1B2	Guanylate cyclase soluble subunit beta-2	O95168	NDUFB4	NADH dehydrogenase [ubiquinone] 1 beta subcomplex subunit 4
O75347	TBCA	Tubulin-specific chaperone A	O95169	NDUFB8	NADH dehydrogenase [ubiquinone] 1 beta subcomplex subunit 8. mitochondrial
O75348	ATP6V1G1	V-type proton ATPase subunit G 1	O95171	SCEL	Sciellin
O75351	VPS4B	Vacuolar protein sorting-associated protein 4B	O95182	NDUFA7	NADH dehydrogenase [ubiquinone] 1 alpha subcomplex subunit 7
O75352	MPDU1	Mannose-P-dolichol utilization defect 1 protein	O95183	VAMP5	Vesicle-associated membrane protein 5
O75354	ENTPD6	Ectonucleoside triphosphate diphosphohydrolase 6	O95197	RTN3	Reticulon-3
O75355	ENTPD3	Ectonucleoside triphosphate diphosphohydrolase 3	O95199	RCBTB2	RCC1 and BTB domain-containing protein 2
O75356	ENTPD5	Nucleoside diphosphate phosphatase ENTPD5	O95202	LETM1	Mitochondrial proton/calcium exchanger protein
O75362	ZNF217	Zinc finger protein 217	O95206	PCDH8	Protocadherin-8
O75363	BCAS1	Breast carcinoma-amplified sequence 1	O95208	EPN2	Epsin-2
O75365	PTP4A3	Protein tyrosine phosphatase type IVA 3	O95210	STBD1	Starch-binding domain-containing protein 1
O75366	AVIL	Advillin	O95214	LEPROTL1	Leptin receptor overlapping transcript-like 1
O75367	MACROH2A1	Core histone macro-H2A.1	O95218	ZRANB2	Zinc finger Ran-binding domain-containing protein 2
O75368	SH3BGRL	Adapter SH3BGRL	O95219	SNX4	Sorting nexin-4
O75369	FLNB	Filamin-B	O95232	LUC7L3	Luc7-like protein 3
O75376	NCOR1	Nuclear receptor corepressor 1	O95235	KIF20A	Kinesin-like protein KIF20A
O75379	VAMP4	Vesicle-associated membrane protein 4	O95236	APOL3	Apolipoprotein L3
O75380	NDUFS6	NADH dehydrogenase [ubiquinone] iron-sulfur protein 6. mitochondrial	O95239	KIF4A	Chromosome-associated kinesin KIF4A
O75381	PEX14	Peroxisomal membrane protein PEX14	O95243	MBD4	Methyl-CpG-binding domain protein 4
O75382	TRIM3	Tripartite motif-containing protein 3	O95248	SBF1	Myotubularin-related protein 5
O75385	ULK1	Serine/threonine-protein kinase ULK1	O95249	GOSR1	Golgi SNAP receptor complex member 1
O75386	TULP3	Tubby-related protein 3	O95251	KAT7	Histone acetyltransferase KAT7
O75387	SLC43A1	Large neutral amino acids transporter small subunit 3	O95255	ABCC6	ATP-binding cassette sub-family C member 6
O75390	CS	Citrate synthase. mitochondrial	O95258	SLC25A14	Brain mitochondrial carrier protein 1
O75391	SPAG7	Sperm-associated antigen 7	O95260	ATE1	Arginyl-tRNA--protein transferase 1
O75394	MRPL33	Large ribosomal subunit protein bL33m	O95267	RASGRP1	RAS guanyl-releasing protein 1
O75396	SEC22B	Vesicle-trafficking protein SEC22b	O95271	TNKS	Poly [ADP-ribose] polymerase tankyrase-1
O75400	PRPF40A	Pre-mRNA-processing factor 40 homolog A	O95273	CCNDBP1	Cyclin-D1-binding protein 1
O75410	TACC1	Transforming acidic coiled-coil-containing protein 1	O95274	LYPD3	Ly6/PLAUR domain-containing protein 3
O75414	NME6	Nucleoside diphosphate kinase 6	O95278	EPM2A	Laforin
O75420	GIGYF1	GRB10-interacting GYF protein 1	O95292	VAPB	Vesicle-associated membrane protein-associated protein B/C
O75425	MOSPD3	Motile sperm domain-containing protein 3	O95294	RASAL1	RasGAP-activating-like protein 1
O75427	LRCH4	Leucine-rich repeat and calponin homology domain-containing protein 4	O95295	SNAPIN	SNARE-associated protein Snapin
O75431	MTX2	Metaxin-2	O95297	MPZL1	Myelin protein zero-like protein 1
O75436	VPS26A	Vacuolar protein sorting-associated protein 26A	O95298	NDUFC2	NADH dehydrogenase [ubiquinone] 1 subunit C2
O75438	NDUFB1	NADH dehydrogenase [ubiquinone] 1 beta subcomplex subunit 1	O95299	NDUFA10	NADH dehydrogenase [ubiquinone] 1 alpha subcomplex subunit 10. mitochondrial
O75439	PMPCB	Mitochondrial-processing peptidase subunit beta	O95302	FKBP9	Peptidyl-prolyl cis-trans isomerase FKBP9
O75443	TECTA	Alpha-tectorin	O95319	CELF2	CUGBP Elav-like family member 2
O75445	USH2A	Usherin	O95336	PGLS	6-phosphogluconolactonase
O75446	SAP30	Histone deacetylase complex subunit SAP30	O95340	PAPSS2	Bifunctional 3'-phosphoadenosine 5'-phosphosulfate synthase 2
O75448	MED24	Mediator of RNA polymerase II transcription subunit 24	O95347	SMC2	Structural mainte0ce of chromosomes protein 2
O75449	KATNA1	Katanin p60 ATPase-containing subunit A1	O95352	ATG7	Ubiquitin-like modifier-activating enzyme ATG7
O75459	PAGE1	P antigen family member 1	O95359	TACC2	Transforming acidic coiled-coil-containing protein 2
O75460	ERN1	Serine/threonine-protein kinase/endoribonuclease IRE1	O95361	TRIM16	Tripartite motif-containing protein 16
O75461	E2F6	Transcription factor E2F6	O95363	FARS2	Phenylalanine--tRNA ligase. mitochondrial
O75462	CRLF1	Cytokine receptor-like factor 1	O95365	ZBTB7A	Zinc finger and BTB domain-containing protein 7A
O75473	LGR5	Leucine-rich repeat-containing G-protein coupled receptor 5	O95372	LYPLA2	Acyl-protein thioesterase 2
O75475	PSIP1	PC4 and SFRS1-interacting protein	O95373	IPO7	Importin-7
O75477	ERLIN1	Erlin-1	O95376	ARIH2	E3 ubiquitin-protein ligase ARIH2
O75486	SUPT3H	Transcription initiation protein SPT3 homolog	O95379	TNFAIP8	Tumor necrosis factor alpha-induced protein 8
O75487	GPC4	Glypican-4	O95382	MAP3K6	Mitogen-activated protein kinase kinase kinase 6
O75489	NDUFS3	NADH dehydrogenase [ubiquinone] iron-sulfur protein 3. mitochondrial	O95388	CCN4	CCN family member 4
O75493	CA11	Carbonic anhydrase-related protein 11	O95391	SLU7	Pre-mRNA-splicing factor SLU7
O75494	SRSF10	Serine/arginine-rich splicing factor 10	O95394	PGM3	Phosphoacetylglucosamine mutase
O75496	GMNN	Geminin	O95395	GCNT3	Beta-1.3-galactosyl-O-glycosyl-glycoprotein beta-1.6-N-acetylglucosaminyltransferase 3
O75503	CLN5	Ceroid-lipofuscinosis neuronal protein 5	O95396	MOCS3	Adenylyltransferase and sulfurtransferase MOCS3
O75506	HSBP1	Heat shock factor-binding protein 1	O95398	RAPGEF3	Rap guanine nucleotide exchange factor 3
O75508	CLDN11	Claudin-11	O95400	CD2BP2	CD2 antigen cytoplasmic tail-binding protein 2
O75509	TNFRSF21	Tumor necrosis factor receptor superfamily member 21	O95402	MED26	Mediator of RNA polymerase II transcription subunit 26
O75521	ECI2	Enoyl-CoA delta isomerase 2	O95407	TNFRSF6B	Tumor necrosis factor receptor superfamily member 6B
O75525	KHDRBS3	KH domain-containing. RNA-binding. signal transduction-associated protein 3	O95425	SVIL	Supervillin
O75528	TADA3	Transcriptional adapter 3	O95427	PIGN	GPI ethanolamine phosphate transferase 1
O75529	TAF5L	TAF5-like RNA polymerase II p300/CBP-associated factor-associated factor 65 kDa subunit 5L	O95428	PAPLN	Papilin
O75530	EED	Polycomb protein EED	O95429	BAG4	BAG family molecular chaperone regulator 4
O75531	BANF1	Barrier-to-autointegration factor	O95433	AHSA1	Activator of 90 kDa heat shock protein ATPase homolog 1
O75533	SF3B1	Splicing factor 3B subunit 1	O95436	SLC34A2	Sodium-dependent phosphate transport protein 2B
O75534	CSDE1	Cold shock domain-containing protein E1	O95445	APOM	Apolipoprotein M
O75553	DAB1	Disabled homolog 1	O95450	ADAMTS2	A disintegrin and metalloproteinase with thrombospondin motifs 2
O75554	WBP4	WW domain-binding protein 4	O95453	PARN	Poly(A)-specific ribonuclease PARN
O75556	SCGB2A1	Mammaglobin-B	O95456	PSMG1	Proteasome assembly chaperone 1
O75558	STX11	Syntaxin-11	O95466	FMNL1	Formin-like protein 1
O75563	SKAP2	Src kinase-associated phosphoprotein 2	O95470	SGPL1	Sphingosine-1-phosphate lyase 1
O75569	PRKRA	Interferon-inducible double-stranded RNA-dependent protein kinase activator A	O95471	CLDN7	Claudin-7
O75570	MTRF1	Peptide chain release factor 1. mitochondrial	O95476	CTDNEP1	CTD nuclear envelope phosphatase 1
O75578	ITGA10	Integrin alpha-10	O95477	ABCA1	Phospholipid-transporting ATPase ABCA1
O75581	LRP6	Low-density lipoprotein receptor-related protein 6	O95478	NSA2	Ribosome biogenesis protein NSA2 homolog
O75582	RPS6KA5	Ribosomal protein S6 kinase alpha-5	O95479	H6PD	GDH/6PGL endoplasmic bifunctional protein
O75586	MED6	Mediator of RNA polymerase II transcription subunit 6	O95486	SEC24A	Protein transport protein Sec24A
O75592	MYCBP2	E3 ubiquitin-protein ligase MYCBP2	O95487	SEC24B	Protein transport protein Sec24B
O75594	PGLYRP1	Peptidoglycan recognition protein 1	O95490	ADGRL2	Adhesion G protein-coupled receptor L2
O75600	GCAT	2-amino-3-ketobutyrate coenzyme A ligase. mitochondrial	O95497	VNN1	Pantetheinase
O75602	SPAG6	Sperm-associated antigen 6	O95498	VNN2	Pantetheine hydrolase VNN2
O75604	USP2	Ubiquitin carboxyl-terminal hydrolase 2	O95503	CBX6	Chromobox protein homolog 6
O75607	NPM3	Nucleoplasmin-3	O95528	SLC2A10	Solute carrier family 2. facilitated glucose transporter member 10
O75608	LYPLA1	Acyl-protein thioesterase 1	O95544	NADK	NAD kinase
O75610	LEFTY1	Left-right determination factor 1	O95551	TDP2	Tyrosyl-DNA phosphodiesterase 2
O75616	ERAL1	GTPase Era. mitochondrial	O95562	SFT2D2	Vesicle transport protein SFT2B
O75618	DEDD	Death effector domain-containing protein	O95563	MPC2	Mitochondrial pyruvate carrier 2
O75628	REM1	GTP-binding protein REM 1	O95568	METTL18	Histidine protein methyltransferase 1 homolog
O75629	CREG1	Protein CREG1	O95571	ETHE1	Persulfide dioxygenase ETHE1. mitochondrial
O75635	SERPINB7	Serpin B7	O95573	ACSL3	Fatty acid CoA ligase Acsl3
O75636	FCN3	Ficolin-3	O95602	POLR1A	DNA-directed RNA polymerase I subunit RPA1
O75638	CTAG2	Cancer/testis antigen 2	O95613	PCNT	Pericentrin
O75643	SNRNP200	U5 small nuclear ribonucleoprotein 200 kDa helicase	O95619	YEATS4	YEATS domain-containing protein 4
O75648	TRMU	Mitochondrial tRNA-specific 2-thiouridylase 1	O95622	ADCY5	Adenylate cyclase type 5
O75663	TIPRL	TIP41-like protein	O95625	ZBTB11	Zinc finger and BTB domain-containing protein 11
O75665	OFD1	Centriole and centriolar satellite protein OFD1	O95628	CNOT4	CCR4-NOT transcription complex subunit 4
O75674	TOM1L1	TOM1-like protein 1	O95630	STAMBP	STAM-binding protein
O75676	RPS6KA4	Ribosomal protein S6 kinase alpha-4	O95631	NTN1	Netrin-1
O75683	SURF6	Surfeit locus protein 6	O95633	FSTL3	Follistatin-related protein 3
O75688	PPM1B	Protein phosphatase 1B	O95639	CPSF4	Cleavage and polyadenylation specificity factor subunit 4
O75689	ADAP1	Arf-GAP with dual PH domain-containing protein 1	O95644	NFATC1	Nuclear factor of activated T-cells. cytoplasmic 1
O75691	UTP20	Small subunit processome component 20 homolog	O95670	ATP6V1G2	V-type proton ATPase subunit G 2
O75694	NUP155	Nuclear pore complex protein Nup155	O95671	ASMTL	Probable bifunctional dTTP/UTP pyrophosphatase/methyltransferase protein
O75695	RP2	Protein XRP2	O95672	ECEL1	Endothelin-converting enzyme-like 1
O75712	GJB3	Gap junction beta-3 protein	O95674	CDS2	Phosphatidate cytidylyltransferase 2
O75715	GPX5	Epididymal secretory glutathione peroxidase	O95678	KRT75	Keratin. type II cytoskeletal 75
O75716	STK16	Serine/threonine-protein kinase 16	O95684	CEP43	Centrosomal protein 43
O75717	WDHD1	WD repeat and HMG-box DNA-binding protein 1	O95685	PPP1R3D	Protein phosphatase 1 regulatory subunit 3D
O75718	CRTAP	Cartilage-associated protein	O95696	BRD1	Bromodomain-containing protein 1
O75746	SLC25A12	Electrogenic aspartate/glutamate antiporter SLC25A12. mitochondrial	O95707	POP4	Ribonuclease P protein subunit p29
O75747	PIK3C2G	Phosphatidylinositol 3-kinase C2 domain-containing subunit gamma	O95714	HERC2	E3 ubiquitin-protein ligase HERC2
O75751	SLC22A3	Solute carrier family 22 member 3	O95716	RAB3D	Ras-related protein Rab-3D
O75752	B3GALNT1	UDP-GalNAc:beta-1.3-N-acetylgalactosaminyltransferase 1	O95721	SNAP29	Synaptosomal-associated protein 29
O75764	TCEA3	Transcription elongation factor A protein 3	O95747	OXSR1	Serine/threonine-protein kinase OSR1
O75781	PALM	Paralemmin-1	O95749	GGPS1	Geranylgeranyl pyrophosphate synthase
O75787	ATP6AP2	Renin receptor	O95755	RAB36	Ras-related protein Rab-36
O75791	GRAP2	GRB2-related adapter protein 2	O95757	HSPA4L	Heat shock 70 kDa protein 4L
O75792	RNASEH2A	Ribonuclease H2 subunit A	O95758	PTBP3	Polypyrimidine tract-binding protein 3
O75794	CDC123	Cell division cycle protein 123 homolog	O95759	TBC1D8	TBC1 domain family member 8
O75795	UGT2B17	UDP-glucuronosyltransferase 2B17	O95760	IL33	Interleukin-33
O75800	ZMYND10	Zinc finger MYND domain-containing protein 10	O95772	STARD3NL	STARD3 N-terminal-like protein
O75808	CAPN15	Calpain-15	O95777	LSM8	U6 snRNA-associated Sm-like protein LSm8
O75815	BCAR3	Breast cancer anti-estrogen resistance protein 3	O95782	AP2A1	AP-2 complex subunit alpha-1
O75817	POP7	Ribonuclease P protein subunit p20	O95785	WIZ	Protein Wiz
O75818	RPP40	Ribonuclease P protein subunit p40	O95786	RIGI	Antiviral innate immune response receptor RIG-I
O75820	ZNF189	Zinc finger protein 189	O95793	STAU1	Double-stranded RNA-binding protein Staufen homolog 1
O75821	EIF3G	Eukaryotic translation initiation factor 3 subunit G	O95801	TTC4	Tetratricopeptide repeat protein 4
O75822	EIF3J	Eukaryotic translation initiation factor 3 subunit J	O95807	TMEM50A	Transmembrane protein 50A
O75828	CBR3	Carbonyl reductase [NADPH] 3	O95810	CAVIN2	Caveolae-associated protein 2
O75830	SERPINI2	Serpin I2	O95816	BAG2	BAG family molecular chaperone regulator 2
O75832	PSMD10	26S proteasome non-ATPase regulatory subunit 10	O95817	BAG3	BAG family molecular chaperone regulator 3
O75841	UPK1B	Uroplakin-1b	O95819	MAP4K4	Mitogen-activated protein kinase kinase kinase kinase 4
O75843	AP1G2	AP-1 complex subunit gamma-like 2	O95822	MLYCD	Malonyl-CoA decarboxylase. mitochondrial
O75844	ZMPSTE24	CAAX prenyl protease 1 homolog	O95825	CRYZL1	Quinone oxidoreductase-like protein 1
O75864	PPP1R37	Protein phosphatase 1 regulatory subunit 37	O95831	AIFM1	Apoptosis-inducing factor 1. mitochondrial
O75865	TRAPPC6A	Trafficking protein particle complex subunit 6A	O95832	CLDN1	Claudin-1
O75874	IDH1	Isocitrate dehydrogenase [NADP] cytoplasmic	O95833	CLIC3	Chloride intracellular channel protein 3
O75879	GATB	Glutamyl-tRNA(Gln) amidotransferase subunit B. mitochondrial	O95834	EML2	Echinoderm microtubule-associated protein-like 2
O75880	SCO1	Protein SCO1 homolog. mitochondrial	O95835	LATS1	Serine/threonine-protein kinase LATS1
O75881	CYP7B1	Cytochrome P450 7B1	O95837	GNA14	Guanine nucleotide-binding protein subunit alpha-14
O75882	ATRN	Attractin	O95848	NUDT14	Uridine diphosphate glucose pyrophosphatase NUDT14
O75884	RBBP9	Serine hydrolase RBBP9	O95857	TSPAN13	Tetraspanin-13
O75886	STAM2	Signal transducing adapter molecule 2	O95858	TSPAN15	Tetraspanin-15
O75888	TNFSF13	Tumor necrosis factor ligand superfamily member 13	O95861	BPNT1	3'(2').5'-bisphosphate nucleotidase 1
O75891	ALDH1L1	Cytosolic 10-formyltetrahydrofolate dehydrogenase	O95864	FADS2	Acyl-CoA 6-desaturase
O75896	TUSC2	Tumor suppressor candidate 2	O95865	DDAH2	N(G).N(G)-dimethylarginine dimethylaminohydrolase 2
O75897	SULT1C4	Sulfotransferase 1C4	O95870	ABHD16A	Phosphatidylserine lipase ABHD16A
O75900	MMP23B	Matrix metalloproteinase-23	O95873	C6orf47	Uncharacterized protein C6orf47
O75901	RASSF9	Ras association domain-containing protein 9	O95881	TXNDC12	Thioredoxin domain-containing protein 12
O75907	DGAT1	Diacylglycerol O-acyltransferase 1	O95897	OLFM2	Noelin-2
O75908	SOAT2	Sterol O-acyltransferase 2	O95900	TRUB2	Pseudouridylate synthase TRUB2. mitochondrial
O75909	CCNK	Cyclin-K	O95905	ECD	Protein ecdysoneless homolog
O75911	DHRS3	Short-chain dehydrogenase/reductase 3	O95926	SYF2	Pre-mRNA-splicing factor SYF2
O75914	PAK3	Serine/threonine-protein kinase PAK 3	O95931	CBX7	Chromobox protein homolog 7
O75915	ARL6IP5	PRA1 family protein 3	O95967	EFEMP2	EGF-containing fibulin-like extracellular matrix protein 2
O75923	DYSF	Dysferlin	O95969	SCGB1D2	Secretoglobin family 1D member 2
O75925	PIAS1	E3 SUMO-protein ligase PIAS1	O95980	RECK	Reversion-inducing cysteine-rich protein with Kazal motifs
O75928	PIAS2	E3 SUMO-protein ligase PIAS2	O95983	MBD3	Methyl-CpG-binding domain protein 3
O75934	BCAS2	Pre-mRNA-splicing factor SPF27	O95985	TOP3B	DNA topoisomerase 3-beta-1
O75935	DCTN3	Dynactin subunit 3	O95989	NUDT3	Diphosphoinositol polyphosphate phosphohydrolase 1
O75936	BBOX1	Gamma-butyrobetaine dioxygenase	O95994	AGR2	Anterior gradient protein 2 homolog
O75937	DNAJC8	DnaJ homolog subfamily C member 8	O95995	GAS8	Dynein regulatory complex subunit 4
O75940	SMNDC1	Survival of motor neuron-related-splicing factor 30	O95999	BCL10	B-cell lymphoma/leukemia 10
O75943	RAD17	Cell cycle checkpoint protein RAD17	O96000	NDUFB10	NADH dehydrogenase [ubiquinone] 1 beta subcomplex subunit 10
O75947	ATP5PD	ATP synthase subunit d. mitochondrial	O96005	CLPTM1	Putative lipid scramblase CLPTM1
O75953	DNAJB5	DnaJ homolog subfamily B member 5	O96006	ZBED1	E3 SUMO-protein ligase ZBED1
O75954	TSPAN9	Tetraspanin-9	O96007	MOCS2	Molybdopterin synthase catalytic subunit
O75955	FLOT1	Flotillin-1	O96008	TOMM40	Mitochondrial import receptor subunit TOM40 homolog
O75962	TRIO	Triple functional domain protein	O96011	PEX11B	Peroxisomal membrane protein 11B
O75964	ATP5MG	ATP synthase subunit g. mitochondrial	O96013	PAK4	Serine/threonine-protein kinase PAK 4
O75970	MPDZ	Multiple PDZ domain protein	O96014	WNT11	Protein Wnt-11
O75973	C1QL1	C1q-related factor	O96015	DNAL4	Dynein axonemal light chain 4
O75976	CPD	Carboxypeptidase D	O96017	CHEK2	Serine/threonine-protein kinase Chk2
O75995	SASH3	SAM and SH3 domain-containing protein 3	O96019	ACTL6A	Actin-like protein 6A
O76003	GLRX3	Glutaredoxin-3	O96028	NSD2	Histone-lysine N-methyltransferase NSD2
O76009	KRT33A	Keratin. type I cuticular Ha3-I	O96033	MOCS2	Molybdopterin synthase sulfur carrier subunit
O76011	KRT34	Keratin. type I cuticular Ha4	P00156	MT-CYB	Cytochrome b
O76013	KRT36	Keratin. type I cuticular Ha6	P00167	CYB5A	Cytochrome b5
O76015	KRT38	Keratin. type I cuticular Ha8	P00325	ADH1B	All-trans-retinol dehydrogenase [NAD(+)] ADH1B
O76021	RSL1D1	Ribosomal L1 domain-containing protein 1	P00326	ADH1C	Alcohol dehydrogenase 1C
O76024	WFS1	Wolframin	P00338	LDHA	L-lactate dehydrogenase A chain
O76027	ANXA9	Annexin A9	P00352	ALDH1A1	Aldehyde dehydrogenase 1A1
O76031	CLPX	ATP-dependent Clp protease ATP-binding subunit clpX-like. mitochondrial	P00367	GLUD1	Glutamate dehydrogenase 1. mitochondrial
O76038	SCGN	Secretagogin	P00374	DHFR	Dihydrofolate reductase
O76039	CDKL5	Cyclin-dependent kinase-like 5	P00387	CYB5R3	NADH-cytochrome b5 reductase 3
O76041	NEBL	Nebulette	P00390	GSR	Glutathione reductase. mitochondrial
O76054	SEC14L2	SEC14-like protein 2	P00395	MT-CO1	Cytochrome c oxidase subunit 1
O76061	STC2	Stanniocalcin-2	P00403	MT-CO2	Cytochrome c oxidase subunit 2
O76062	TM7SF2	Delta(14)-sterol reductase TM7SF2	P00414	MT-CO3	Cytochrome c oxidase subunit 3
O76070	SNCG	Gamma-synuclein	P00441	SOD1	Superoxide dismutase [Cu-Zn]
O76071	CIAO1	Probable cytosolic iron-sulfur protein assembly protein CIAO1	P00450	CP	Ceruloplasmin
O76074	PDE5A	cGMP-specific 3'.5'-cyclic phosphodiesterase	P00480	OTC	Ornithine transcarbamylase. mitochondrial
O76075	DFFB	DNA fragmentation factor subunit beta	P00488	F13A1	Coagulation factor XIII A chain
O76076	CCN5	CCN family member 5	P00491	PNP	Purine nucleoside phosphorylase
O76080	ZFAND5	AN1-type zinc finger protein 5	P00492	HPRT1	Hypoxanthine-guanine phosphoribosyltransferase
O76081	RGS20	Regulator of G-protein signaling 20	P00505	GOT2	Aspartate aminotransferase. mitochondrial
O76082	SLC22A5	Organic cation/carnitine transporter 2	P00519	ABL1	Tyrosine-protein kinase ABL1
O76083	PDE9A	High affinity cGMP-specific 3'.5'-cyclic phosphodiesterase 9A	P00533	EGFR	Epidermal growth factor receptor
O76087;P0CL80;P0CL81;P0CL82;P0DSO3;P0DTW1;Q4V326	GAGE7;GAGE12F;GAGE12G;GAGE12I;GAGE4;GAGE1;GAGE2E	G antigen 7;G antigen 12F;G antigen 12G;G antigen 12I;G antigen 4;G antigen 1;G antigen 2E	P00558	PGK1	Phosphoglycerate kinase 1
O76093	FGF18	Fibroblast growth factor 18	P00568	AK1	Adenylate kinase isoenzyme 1
O76094	SRP72	Signal recognition particle subunit SRP72	P00734	F2	Prothrombin
O76095	JTB	Protein JTB	P00736	C1R	Complement C1r subcomponent
O76096	CST7	Cystatin-F	P00738	HP	Haptoglobin
O77932	DXO	Decapping and exoribonuclease protein	P00739	HPR	Haptoglobin-related protein
O94759	TRPM2	Transient receptor potential cation channel subfamily M member 2	P00740	F9	Coagulation factor IX
O94760	DDAH1	N(G).N(G)-dimethylarginine dimethylaminohydrolase 1	P00742	F10	Coagulation factor X
O94761	RECQL4	ATP-dependent DNA helicase Q4	P00746	CFD	Complement factor D
O94762	RECQL5	ATP-dependent DNA helicase Q5	P00747	PLG	Plasminogen
O94763	URI1	Unconventional prefoldin RPB5 interactor 1	P00748	F12	Coagulation factor XII
O94766	B3GAT3	Galactosylgalactosylxylosylprotein 3-beta-glucuronosyltransferase 3	P00749	PLAU	Urokinase-type plasminogen activator
O94768	STK17B	Serine/threonine-protein kinase 17B	P00750	PLAT	Tissue-type plasminogen activator
O94769	ECM2	Extracellular matrix protein 2	P00751	CFB	Complement factor B
O94772	LY6H	Lymphocyte antigen 6H	P00813	ADA	Adenosine deaminase
O94776	MTA2	Metastasis-associated protein MTA2	P00846	MT-ATP6	ATP synthase subunit a
O94779	CNTN5	Contactin-5	P00915	CA1	Carbonic anhydrase 1
O94782	USP1	Ubiquitin carboxyl-terminal hydrolase 1	P00918	CA2	Carbonic anhydrase 2
O94788	ALDH1A2	Retinal dehydrogenase 2	P00966	ASS1	Argininosuccinate synthase
O94804	STK10	Serine/threonine-protein kinase 10	P00973	OAS1	2'-5'-oligoadenylate synthase 1
O94805	ACTL6B	Actin-like protein 6B	P00995	SPINK1	Serine protease inhibitor Kazal-type 1
O94806	PRKD3	Serine/threonine-protein kinase D3	P01008	SERPINC1	Antithrombin-III
O94808	GFPT2	Glutamine--fructose-6-phosphate aminotransferase [isomerizing] 2	P01009	SERPINA1	Alpha-1-antitrypsin
O94811	TPPP	Tubulin polymerization-promoting protein	P01011	SERPINA3	Alpha-1-antichymotrypsin
O94813	SLIT2	Slit homolog 2 protein	P01019	AGT	Angiotensinogen
O94817	ATG12	Ubiquitin-like protein ATG12	P01023	A2M	Alpha-2-macroglobulin
O94818	NOL4	Nucleolar protein 4	P01024	C3	Complement C3
O94819	KBTBD11	Kelch repeat and BTB domain-containing protein 11	P01031	C5	Complement C5
O94822	LTN1	E3 ubiquitin-protein ligase listerin	P01033	TIMP1	Metalloproteinase inhibitor 1
O94823	ATP10B	Phospholipid-transporting ATPase VB	P01034	CST3	Cystatin-C
O94826	TOMM70	Mitochondrial import receptor subunit TOM70	P01040	CSTA	Cystatin-A
O94827	PLEKHG5	Pleckstrin homology domain-containing family G member 5	P01042	KNG1	Kininogen-1
O94829	IPO13	Importin-13	P01100	FOS	Protein c-Fos
O94830	DDHD2	Phospholipase DDHD2	P01111	NRAS	GTPase NRas
O94832	MYO1D	Unconventional myosin-Id	P01112	HRAS	GTPase HRas
O94842	TOX4	TOX high mobility group box family member 4	P01116	KRAS	GTPase KRas
O94851	MICAL2	[F-actin]-monooxygenase MICAL2	P01130	LDLR	Low-density lipoprotein receptor
O94854	MACF1	Microtubule-actin cross-linking factor 1. isoforms 6/7	P01137	TGFB1	Transforming growth factor beta-1 proprotein
O94855	SEC24D	Protein transport protein Sec24D	P01266	TG	Thyroglobulin
O94856	NFASC	Neurofascin	P01344	IGF2	Insulin-like growth factor II
O94864	SUPT7L	STAGA complex 65 subunit gamma	P01591	JCHAIN	Immunoglobulin J chain
O94868	FCHSD2	F-BAR and double SH3 domains protein 2	P01593;P01594	IGKV1D-33;IGKV1-33	Immunoglobulin kappa variable 1D-33;Immunoglobulin kappa variable 1-33
O94874	UFL1	E3 UFM1-protein ligase 1	P01597;P04432	IGKV1-39;IGKV1D-39	Immunoglobulin kappa variable 1-39;Immunoglobulin kappa variable 1D-39
O94875	SORBS2	Sorbin and SH3 domain-containing protein 2	P01599	IGKV1-17	Immunoglobulin kappa variable 1-17
O94876	TMCC1	Transmembrane and coiled-coil domains protein 1	P01601	IGKV1D-16	Immunoglobulin kappa variable 1D-16
O94880	PHF14	PHD finger protein 14	P01602	IGKV1-5	Immunoglobulin kappa variable 1-5
O94885	SASH1	SAM and SH3 domain-containing protein 1	P01619	IGKV3-20	Immunoglobulin kappa variable 3-20
O94886	TMEM63A	CSC1-like protein 1	P01699	IGLV1-44	Immunoglobulin lambda variable 1-44
O94887	FARP2	FERM. ARHGEF and pleckstrin domain-containing protein 2	P01700	IGLV1-47	Immunoglobulin lambda variable 1-47
O94888	UBXN7	UBX domain-containing protein 7	P01701	IGLV1-51	Immunoglobulin lambda variable 1-51
O94889	KLHL18	Kelch-like protein 18	P01703	IGLV1-40	Immunoglobulin lambda variable 1-40
O94898	LRIG2	Leucine-rich repeats and immunoglobulin-like domains protein 2	P01704	IGLV2-14	Immunoglobulin lambda variable 2-14
O94900	TOX	Thymocyte selection-associated high mobility group box protein TOX	P01706	IGLV2-11	Immunoglobulin lambda variable 2-11
O94901	SUN1	SUN domain-containing protein 1	P01709	IGLV2-8	Immunoglobulin lambda variable 2-8
O94903	PLPBP	Pyridoxal phosphate homeostasis protein	P01714	IGLV3-19	Immunoglobulin lambda variable 3-19
O94905	ERLIN2	Erlin-2	P01717	IGLV3-25	Immunoglobulin lambda variable 3-25
O94906	PRPF6	Pre-mRNA-processing factor 6	P01718	IGLV3-27	Immunoglobulin lambda variable 3-27
O94907	DKK1	Dickkopf-related protein 1	P01721	IGLV6-57	Immunoglobulin lambda variable 6-57
O94910	ADGRL1	Adhesion G protein-coupled receptor L1	P01730	CD4	T-cell surface glycoprotein CD4
O94911	ABCA8	ABC-type organic anion transporter ABCA8	P01732	CD8A	T-cell surface glycoprotein CD8 alpha chain
O94913	PCF11	Pre-mRNA cleavage complex 2 protein Pcf11	P01742	IGHV1-69	Immunoglobulin heavy variable 1-69
O94915	FRYL	Protein furry homolog-like	P01743	IGHV1-46	Immunoglobulin heavy variable 1-46
O94916	NFAT5	Nuclear factor of activated T-cells 5	P01762	IGHV3-11	Immunoglobulin heavy variable 3-11
O94919	ENDOD1	Endonuclease domain-containing 1 protein	P01764	IGHV3-23	Immunoglobulin heavy variable 3-23
O94921	CDK14	Cyclin-dependent kinase 14	P01766	IGHV3-13	Immunoglobulin heavy variable 3-13
O94923	GLCE	D-glucuronyl C5-epimerase	P01772	IGHV3-33	Immunoglobulin heavy variable 3-33
O94925	GLS	Glutaminase kidney isoform. mitochondrial	P01780	IGHV3-7	Immunoglobulin heavy variable 3-7
O94927	HAUS5	HAUS augmin-like complex subunit 5	P01814	IGHV2-70	Immunoglobulin heavy variable 2-70
O94929	ABLIM3	Actin-binding LIM protein 3	P01817	IGHV2-5	Immunoglobulin heavy variable 2-5
O94933	SLITRK3	SLIT and NTRK-like protein 3	P01833	PIGR	Polymeric immunoglobulin receptor
O94941	UBOX5	RING finger protein 37	P01834	IGKC	Immunoglobulin kappa constant
O94952	FBXO21	F-box only protein 21	P01859	IGHG2	Immunoglobulin heavy constant gamma 2
O94953	KDM4B	Lysine-specific demethylase 4B	P01860	IGHG3	Immunoglobulin heavy constant gamma 3
O94955	RHOBTB3	Rho-related BTB domain-containing protein 3	P01861	IGHG4	Immunoglobulin heavy constant gamma 4
O94956	SLCO2B1	Solute carrier organic anion transporter family member 2B1	P01871	IGHM	Immunoglobulin heavy constant mu
O94964	SOGA1	Protein SOGA1	P01876	IGHA1	Immunoglobulin heavy constant alpha 1
O94966	USP19	Ubiquitin carboxyl-terminal hydrolase 19	P01889	HLA-B	HLA class I histocompatibility antigen. B alpha chain
O94967	WDR47	WD repeat-containing protein 47	P01893	HLA-H	Putative HLA class I histocompatibility antigen. alpha chain H
O94972	TRIM37	E3 ubiquitin-protein ligase TRIM37	P01903	HLA-DRA	HLA class II histocompatibility antigen. DR alpha chain
O94973	AP2A2	AP-2 complex subunit alpha-2	P01906	HLA-DQA2	HLA class II histocompatibility antigen. DQ alpha 2 chain
O94979	SEC31A	Protein transport protein Sec31A	P01909	HLA-DQA1	HLA class II histocompatibility antigen. DQ alpha 1 chain
O94985	CLSTN1	Calsyntenin-1	P01911	HLA-DRB1	HLA class II histocompatibility antigen. DRB1 beta chain
O94988	FAM13A	Protein FAM13A	P01920	HLA-DQB1	HLA class II histocompatibility antigen. DQ beta 1 chain
O94989	ARHGEF15	Rho guanine nucleotide exchange factor 15	P02008	HBZ	Hemoglobin subunit zeta
O94991	SLITRK5	SLIT and NTRK-like protein 5	P02042	HBD	Hemoglobin subunit delta
O94992	HEXIM1	Protein HEXIM1	P02100	HBE1	Hemoglobin subunit epsilon
O95025	SEMA3D	Semaphorin-3D	P02144	MB	Myoglobin
O95045	UPP2	Uridine phosphorylase 2	P02452	COL1A1	Collagen alpha-1(I) chain
O95049	TJP3	Tight junction protein ZO-3	P02458	COL2A1	Collagen alpha-1(II) chain
O95050	INMT	Indolethylamine N-methyltransferase	P02461	COL3A1	Collagen alpha-1(III) chain
O95057	DIRAS1	GTP-binding protein Di-Ras1	P02462	COL4A1	Collagen alpha-1(IV) chain
O95059	RPP14	Ribonuclease P protein subunit p14	P02511	CRYAB	Alpha-crystallin B chain
O95067	CCNB2	G2/mitotic-specific cyclin-B2	P02533	KRT14	Keratin. type I cytoskeletal 14
O95070	YIF1A	Protein YIF1A	P02538	KRT6A	Keratin. type II cytoskeletal 6A
O95071	UBR5	E3 ubiquitin-protein ligase UBR5	P02545	LMNA	Prelamin-A/C
O95072	REC8	Meiotic recombination protein REC8 homolog	P02549	SPTA1	Spectrin alpha chain. erythrocytic 1
O95073	FSBP	Fibrinogen silencer-binding protein	P02647	APOA1	Apolipoprotein A-I
O95081	AGFG2	Arf-GAP domain and FG repeat-containing protein 2	P02649	APOE	Apolipoprotein E
O95084	PRSS23	Serine protease 23	P02652	APOA2	Apolipoprotein A-II
O95104	SCAF4	SR-related and CTD-associated factor 4	P02654	APOC1	Apolipoprotein C-I
O95136	S1PR2	Sphingosine 1-phosphate receptor 2	P02655	APOC2	Apolipoprotein C-II
O95139	NDUFB6	NADH dehydrogenase [ubiquinone] 1 beta subcomplex subunit 6	P02656	APOC3	Apolipoprotein C-III
O95140	MFN2	Mitofusin-2	P02671	FGA	Fibrinogen alpha chain
O95147	DUSP14	Dual specificity protein phosphatase 14	P02675	FGB	Fibrinogen beta chain
O95149	SNUPN	Snurportin-1	P02679	FGG	Fibrinogen gamma chain
O95154	AKR7A3	Aflatoxin B1 aldehyde reductase member 3	P02686	MBP	Myelin basic protein
O95155	UBE4B	Ubiquitin conjugation factor E4 B	P02730	SLC4A1	Band 3 anion transport protein
O95159	ZFPL1	Zinc finger protein-like 1	P02741	CRP	C-reactive protein
O95163	ELP1	Elongator complex protein 1	P02743	APCS	Serum amyloid P-component
O95164	UBL3	Ubiquitin-like protein 3	P02745	C1QA	Complement C1q subcomponent subunit A
O95166	GABARAP	Gamma-aminobutyric acid receptor-associated protein	P02746	C1QB	Complement C1q subcomponent subunit B
O95167	NDUFA3	NADH dehydrogenase [ubiquinone] 1 alpha subcomplex subunit 3	P02747	C1QC	Complement C1q subcomponent subunit C
O95168	NDUFB4	NADH dehydrogenase [ubiquinone] 1 beta subcomplex subunit 4	P02748	C9	Complement component C9
O95169	NDUFB8	NADH dehydrogenase [ubiquinone] 1 beta subcomplex subunit 8. mitochondrial	P02749	APOH	Beta-2-glycoprotein 1
O95171	SCEL	Sciellin	P02750	LRG1	Leucine-rich alpha-2-glycoprotein
O95182	NDUFA7	NADH dehydrogenase [ubiquinone] 1 alpha subcomplex subunit 7	P02751	FN1	Fibronectin
O95183	VAMP5	Vesicle-associated membrane protein 5	P02753	RBP4	Retinol-binding protein 4
O95185	UNC5C	Netrin receptor UNC5C	P02760	AMBP	Protein AMBP
O95197	RTN3	Reticulon-3	P02763	ORM1	Alpha-1-acid glycoprotein 1
O95199	RCBTB2	RCC1 and BTB domain-containing protein 2	P02765	AHSG	Alpha-2-HS-glycoprotein
O95201	ZNF205	Transcriptional repressor RHIT	P02766	TTR	Transthyretin
O95202	LETM1	Mitochondrial proton/calcium exchanger protein	P02768	ALB	Albumin
O95206	PCDH8	Protocadherin-8	P02771	AFP	Alpha-fetoprotein
O95208	EPN2	Epsin-2	P02774	GC	Vitamin D-binding protein
O95210	STBD1	Starch-binding domain-containing protein 1	P02775	PPBP	Platelet basic protein
O95214	LEPROTL1	Leptin receptor overlapping transcript-like 1	P02776	PF4	Platelet factor 4
O95218	ZRANB2	Zinc finger Ran-binding domain-containing protein 2	P02778	CXCL10	C-X-C motif chemokine 10
O95219	SNX4	Sorting nexin-4	P02786	TFRC	Transferrin receptor protein 1
O95229	ZWINT	ZW10 interactor	P02787	TF	Serotransferrin
O95232	LUC7L3	Luc7-like protein 3	P02788	LTF	Lactotransferrin
O95235	KIF20A	Kinesin-like protein KIF20A	P02790	HPX	Hemopexin
O95236	APOL3	Apolipoprotein L3	P02792	FTL	Ferritin light chain
O95239	KIF4A	Chromosome-associated kinesin KIF4A	P02794	FTH1	Ferritin heavy chain
O95243	MBD4	Methyl-CpG-binding domain protein 4	P02795	MT2A	Metallothionein-2
O95248	SBF1	Myotubularin-related protein 5	P03372	ESR1	Estrogen receptor
O95249	GOSR1	Golgi SNAP receptor complex member 1	P03886	MT-ND1	NADH-ubiquinone oxidoreductase chain 1
O95251	KAT7	Histone acetyltransferase KAT7	P03891	MT-ND2	NADH-ubiquinone oxidoreductase chain 2
O95255	ABCC6	ATP-binding cassette sub-family C member 6	P03897	MT-ND3	NADH-ubiquinone oxidoreductase chain 3
O95258	SLC25A14	Brain mitochondrial carrier protein 1	P03905	MT-ND4	NADH-ubiquinone oxidoreductase chain 4
O95260	ATE1	Arginyl-tRNA--protein transferase 1	P03915	MT-ND5	NADH-ubiquinone oxidoreductase chain 5
O95267	RASGRP1	RAS guanyl-releasing protein 1	P03923	MT-ND6	NADH-ubiquinone oxidoreductase chain 6
O95271	TNKS	Poly [ADP-ribose] polymerase tankyrase-1	P03928	MT-ATP8	ATP synthase protein 8
O95273	CCNDBP1	Cyclin-D1-binding protein 1	P03950	ANG	Angiogenin
O95274	LYPD3	Ly6/PLAUR domain-containing protein 3	P03951	F11	Coagulation factor XI
O95278	EPM2A	Laforin	P03952	KLKB1	Plasma kallikrein
O95279	KCNK5	Potassium channel subfamily K member 5	P03956	MMP1	Interstitial collagenase
O95292	VAPB	Vesicle-associated membrane protein-associated protein B/C	P03973	SLPI	Antileukoproteinase
O95294	RASAL1	RasGAP-activating-like protein 1	P04003	C4BPA	C4b-binding protein alpha chain
O95295	SNAPIN	SNARE-associated protein Snapin	P04004	VTN	Vitronectin
O95297	MPZL1	Myelin protein zero-like protein 1	P04035	HMGCR	3-hydroxy-3-methylglutaryl-coenzyme A reductase
O95298	NDUFC2	NADH dehydrogenase [ubiquinone] 1 subunit C2	P04040	CAT	Catalase
O95299	NDUFA10	NADH dehydrogenase [ubiquinone] 1 alpha subcomplex subunit 10. mitochondrial	P04049	RAF1	RAF proto-oncogene serine/threonine-protein kinase
O95302	FKBP9	Peptidyl-prolyl cis-trans isomerase FKBP9	P04062	GBA1	Lysosomal acid glucosylceramidase
O95319	CELF2	CUGBP Elav-like family member 2	P04066	FUCA1	Tissue alpha-L-fucosidase
O95336	PGLS	6-phosphogluconolactonase	P04070	PROC	Vitamin K-dependent protein C
O95340	PAPSS2	Bifunctional 3'-phosphoadenosine 5'-phosphosulfate synthase 2	P04075	ALDOA	Fructose-bisphosphate aldolase A
O95342	ABCB11	Bile salt export pump	P04080	CSTB	Cystatin-B
O95347	SMC2	Structural mainte0ce of chromosomes protein 2	P04083	ANXA1	Annexin A1
O95352	ATG7	Ubiquitin-like modifier-activating enzyme ATG7	P04114	APOB	Apolipoprotein B-100
O95359	TACC2	Transforming acidic coiled-coil-containing protein 2	P04150	NR3C1	Glucocorticoid receptor
O95361	TRIM16	Tripartite motif-containing protein 16	P04155	TFF1	Trefoil factor 1
O95363	FARS2	Phenylalanine--tRNA ligase. mitochondrial	P04156	PRNP	Major prion protein
O95365	ZBTB7A	Zinc finger and BTB domain-containing protein 7A	P04179	SOD2	Superoxide dismutase [Mn]. mitochondrial
O95372	LYPLA2	Acyl-protein thioesterase 2	P04180	LCAT	Phosphatidylcholine-sterol acyltransferase
O95373	IPO7	Importin-7	P04181	OAT	Ornithine aminotransferase. mitochondrial
O95376	ARIH2	E3 ubiquitin-protein ligase ARIH2	P04183	TK1	Thymidine kinase. cytosolic
O95379	TNFAIP8	Tumor necrosis factor alpha-induced protein 8	P04196	HRG	Histidine-rich glycoprotein
O95382	MAP3K6	Mitogen-activated protein kinase kinase kinase 6	P04216	THY1	Thy-1 membrane glycoprotein
O95388	CCN4	CCN family member 4	P04217	A1BG	Alpha-1B-glycoprotein
O95389	CCN6	Cellular communication network factor 6	P04233	CD74	HLA class II histocompatibility antigen gamma chain
O95390	GDF11	Growth/differentiation factor 11	P04259	KRT6B	Keratin. type II cytoskeletal 6B
O95391	SLU7	Pre-mRNA-splicing factor SLU7	P04264	KRT1	Keratin. type II cytoskeletal 1
O95394	PGM3	Phosphoacetylglucosamine mutase	P04271	S100B	Protein S100-B
O95395	GCNT3	Beta-1.3-galactosyl-O-glycosyl-glycoprotein beta-1.6-N-acetylglucosaminyltransferase 3	P04275	VWF	von Willebrand factor
O95396	MOCS3	Adenylyltransferase and sulfurtransferase MOCS3	P04278	SHBG	Sex hormone-binding globulin
O95397;Q96JA3	PLEKHA8P1;PLEKHA8	Putative protein PLEKHA9;Pleckstrin homology domain-containing family A member 8	P04350	TUBB4A	Tubulin beta-4A chain
O95398	RAPGEF3	Rap guanine nucleotide exchange factor 3	P04406	GAPDH	Glyceraldehyde-3-phosphate dehydrogenase
O95400	CD2BP2	CD2 antigen cytoplasmic tail-binding protein 2	P04424	ASL	Argininosuccinate lyase
O95402	MED26	Mediator of RNA polymerase II transcription subunit 26	P04430	IGKV1-16	Immunoglobulin kappa variable 1-16
O95407	TNFRSF6B	Tumor necrosis factor receptor superfamily member 6B	P04433	IGKV3-11	Immunoglobulin kappa variable 3-11
O95409	ZIC2	Zinc finger protein ZIC 2	P04439	HLA-A	HLA class I histocompatibility antigen. A alpha chain
O95425	SVIL	Supervillin	P04440	HLA-DPB1	HLA class II histocompatibility antigen. DP beta 1 chain
O95427	PIGN	GPI ethanolamine phosphate transferase 1	P04626	ERBB2	Receptor tyrosine-protein kinase erbB-2
O95428	PAPLN	Papilin	P04632	CAPNS1	Calpain small subunit 1
O95429	BAG4	BAG family molecular chaperone regulator 4	P04637	TP53	Cellular tumor antigen p53
O95433	AHSA1	Activator of 90 kDa heat shock protein ATPase homolog 1	P04731	MT1A	Metallothionein-1A
O95436	SLC34A2	Sodium-dependent phosphate transport protein 2B	P04732	MT1E	Metallothionein-1E
O95445	APOM	Apolipoprotein M	P04733	MT1F	Metallothionein-1F
O95450	ADAMTS2	A disintegrin and metalloproteinase with thrombospondin motifs 2	P04792	HSPB1	Heat shock protein beta-1
O95453	PARN	Poly(A)-specific ribonuclease PARN	P04808	RLN1	Prorelaxin H1
O95456	PSMG1	Proteasome assembly chaperone 1	P04818	TYMS	Thymidylate synthase
O95460	MATN4	Matrilin-4	P04839	CYBB	Cytochrome b-245 heavy chain
O95461	LARGE1	Xylosyl- and glucuronyltransferase LARGE1	P04843	RPN1	Dolichyl-diphosphooligosaccharide--protein glycosyltransferase subunit 1
O95466	FMNL1	Formin-like protein 1	P04844	RPN2	Dolichyl-diphosphooligosaccharide--protein glycosyltransferase subunit 2
O95467	GNAS	Neuroendocrine secretory protein 55	P04899	GNAI2	Guanine nucleotide-binding protein G(i) subunit alpha-2
O95470	SGPL1	Sphingosine-1-phosphate lyase 1	P04920	SLC4A2	Anion exchange protein 2
O95471	CLDN7	Claudin-7	P05023	ATP1A1	Sodium/potassium-transporting ATPase subunit alpha-1
O95476	CTDNEP1	CTD nuclear envelope phosphatase 1	P05026	ATP1B1	Sodium/potassium-transporting ATPase subunit beta-1
O95477	ABCA1	Phospholipid-transporting ATPase ABCA1	P05062	ALDOB	Fructose-bisphosphate aldolase B
O95478	NSA2	Ribosome biogenesis protein NSA2 homolog	P05067	APP	Amyloid-beta precursor protein
O95479	H6PD	GDH/6PGL endoplasmic bifunctional protein	P05089	ARG1	Arginase-1
O95486	SEC24A	Protein transport protein Sec24A	P05090	APOD	Apolipoprotein D
O95487	SEC24B	Protein transport protein Sec24B	P05091	ALDH2	Aldehyde dehydrogenase. mitochondrial
O95490	ADGRL2	Adhesion G protein-coupled receptor L2	P05106	ITGB3	Integrin beta-3
O95497	VNN1	Pantetheinase	P05107	ITGB2	Integrin beta-2
O95498	VNN2	Pantetheine hydrolase VNN2	P05108	CYP11A1	Cholesterol side-chain cleavage enzyme. mitochondrial
O95503	CBX6	Chromobox protein homolog 6	P05109	S100A8	Protein S100-A8
O95528	SLC2A10	Solute carrier family 2. facilitated glucose transporter member 10	P05114	HMGN1	Non-histone chromosomal protein HMG-14
O95544	NADK	NAD kinase	P05120	SERPINB2	Plasminogen activator inhibitor 2
O95551	TDP2	Tyrosyl-DNA phosphodiesterase 2	P05121	SERPINE1	Plasminogen activator inhibitor 1
O95562	SFT2D2	Vesicle transport protein SFT2B	P05141	SLC25A5	ADP/ATP translocase 2
O95563	MPC2	Mitochondrial pyruvate carrier 2	P05154	SERPINA5	Plasma serine protease inhibitor
O95568	METTL18	Histidine protein methyltransferase 1 homolog	P05155	SERPING1	Plasma protease C1 inhibitor
O95571	ETHE1	Persulfide dioxygenase ETHE1. mitochondrial	P05156	CFI	Complement factor I
O95573	ACSL3	Fatty acid CoA ligase Acsl3	P05160	F13B	Coagulation factor XIII B chain
O95602	POLR1A	DNA-directed RNA polymerase I subunit RPA1	P05161	ISG15	Ubiquitin-like protein ISG15
O95613	PCNT	Pericentrin	P05164	MPO	Myeloperoxidase
O95619	YEATS4	YEATS domain-containing protein 4	P05165	PCCA	Propionyl-CoA carboxylase alpha chain. mitochondrial
O95622	ADCY5	Adenylate cyclase type 5	P05166	PCCB	Propionyl-CoA carboxylase beta chain. mitochondrial
O95625	ZBTB11	Zinc finger and BTB domain-containing protein 11	P05186	ALPL	Alkaline phosphatase. tissue-nonspecific isozyme
O95628	CNOT4	CCR4-NOT transcription complex subunit 4	P05187	ALPP	Alkaline phosphatase. placental type
O95630	STAMBP	STAM-binding protein	P05198	EIF2S1	Eukaryotic translation initiation factor 2 subunit 1
O95631	NTN1	Netrin-1	P05204	HMGN2	Non-histone chromosomal protein HMG-17
O95633	FSTL3	Follistatin-related protein 3	P05362	ICAM1	Intercellular adhesion molecule 1
O95639	CPSF4	Cleavage and polyadenylation specificity factor subunit 4	P05386	RPLP1	Large ribosomal subunit protein P1
O95644	NFATC1	Nuclear factor of activated T-cells. cytoplasmic 1	P05387	RPLP2	Large ribosomal subunit protein P2
O95670	ATP6V1G2	V-type proton ATPase subunit G 2	P05388	RPLP0	Large ribosomal subunit protein uL10
O95671	ASMTL	Probable bifunctional dTTP/UTP pyrophosphatase/methyltransferase protein	P05412	JUN	Transcription factor Jun
O95672	ECEL1	Endothelin-converting enzyme-like 1	P05413	FABP3	Fatty acid-binding protein. heart
O95674	CDS2	Phosphatidate cytidylyltransferase 2	P05423	POLR3D	DNA-directed RNA polymerase III subunit RPC4
O95677	EYA4	Eyes absent homolog 4	P05452	CLEC3B	Tetranectin
O95678	KRT75	Keratin. type II cytoskeletal 75	P05455	SSB	Lupus La protein
O95684	CEP43	Centrosomal protein 43	P05543	SERPINA7	Thyroxine-binding globulin
O95685	PPP1R3D	Protein phosphatase 1 regulatory subunit 3D	P05546	SERPIND1	Heparin cofactor 2
O95696	BRD1	Bromodomain-containing protein 1	P05556	ITGB1	Integrin beta-1
O95707	POP4	Ribonuclease P protein subunit p29	P05771	PRKCB	Protein kinase C beta type
O95714	HERC2	E3 ubiquitin-protein ligase HERC2	P05783	KRT18	Keratin. type I cytoskeletal 18
O95715	CXCL14	C-X-C motif chemokine 14	P05787	KRT8	Keratin. type II cytoskeletal 8
O95716	RAB3D	Ras-related protein Rab-3D	P05937	CALB1	Calbindin
O95718	ESRRB	Steroid hormone receptor ERR2	P05981	HPN	Serine protease hepsin
O95721	SNAP29	Synaptosomal-associated protein 29	P05997	COL5A2	Collagen alpha-2(V) chain
O95747	OXSR1	Serine/threonine-protein kinase OSR1	P06132	UROD	Uroporphyrinogen decarboxylase
O95749	GGPS1	Geranylgeranyl pyrophosphate synthase	P06213	INSR	Insulin receptor
O95750	FGF19	Fibroblast growth factor 19	P06239	LCK	Tyrosine-protein kinase Lck
O95751	LDOC1	Protein LDOC1	P06241	FYN	Tyrosine-protein kinase Fyn
O95755	RAB36	Ras-related protein Rab-36	P06276	BCHE	Cholinesterase
O95757	HSPA4L	Heat shock 70 kDa protein 4L	P06280	GLA	Alpha-galactosidase A
O95758	PTBP3	Polypyrimidine tract-binding protein 3	P06310	IGKV2-30	Immunoglobulin kappa variable 2-30
O95759	TBC1D8	TBC1 domain family member 8	P06312	IGKV4-1	Immunoglobulin kappa variable 4-1
O95760	IL33	Interleukin-33	P06331	IGHV4-34	Immunoglobulin heavy variable 4-34
O95772	STARD3NL	STARD3 N-terminal-like protein	P06340	HLA-DOA	HLA class II histocompatibility antigen. DO alpha chain
O95777	LSM8	U6 snRNA-associated Sm-like protein LSm8	P06396	GSN	Gelsolin
O95782	AP2A1	AP-2 complex subunit alpha-1	P06400	RB1	Retinoblastoma-associated protein
O95785	WIZ	Protein Wiz	P06401	PGR	Progesterone receptor
O95786	RIGI	Antiviral innate immune response receptor RIG-I	P06454	PTMA	Prothymosin alpha
O95789	ZMYM6	Zinc finger MYM-type protein 6	P06493	CDK1	Cyclin-dependent kinase 1
O95793	STAU1	Double-stranded RNA-binding protein Staufen homolog 1	P06576	ATP5F1B	ATP synthase subunit beta. mitochondrial
O95801	TTC4	Tetratricopeptide repeat protein 4	P06681	C2	Complement C2
O95803	NDST3	Bifunctional heparan sulfate N-deacetylase/N-sulfotransferase 3	P06702	S100A9	Protein S100-A9
O95807	TMEM50A	Transmembrane protein 50A	P06703	S100A6	Protein S100-A6
O95810	CAVIN2	Caveolae-associated protein 2	P06727	APOA4	Apolipoprotein A-IV
O95816	BAG2	BAG family molecular chaperone regulator 2	P06730	EIF4E	Eukaryotic translation initiation factor 4E
O95817	BAG3	BAG family molecular chaperone regulator 3	P06731	CEACAM5	Carcinoembryonic antigen-related cell adhesion molecule 5
O95819	MAP4K4	Mitogen-activated protein kinase kinase kinase kinase 4	P06732	CKM	Creatine kinase M-type
O95822	MLYCD	Malonyl-CoA decarboxylase. mitochondrial	P06733	ENO1	Alpha-enolase
O95825	CRYZL1	Quinone oxidoreductase-like protein 1	P06737	PYGL	Glycogen phosphorylase. liver form
O95831	AIFM1	Apoptosis-inducing factor 1. mitochondrial	P06744	GPI	Glucose-6-phosphate isomerase
O95832	CLDN1	Claudin-1	P06746	POLB	DNA polymerase beta
O95833	CLIC3	Chloride intracellular channel protein 3	P06748	NPM1	Nucleophosmin
O95834	EML2	Echinoderm microtubule-associated protein-like 2	P06753	TPM3	Tropomyosin alpha-3 chain
O95835	LATS1	Serine/threonine-protein kinase LATS1	P06756	ITGAV	Integrin alpha-V
O95837	GNA14	Guanine nucleotide-binding protein subunit alpha-14	P06865	HEXA	Beta-hexosaminidase subunit alpha
O95841	ANGPTL1	Angiopoietin-related protein 1	P06870	KLK1	Kallikrein-1
O95848	NUDT14	Uridine diphosphate glucose pyrophosphatase NUDT14	P07093	SERPINE2	Glia-derived nexin
O95857	TSPAN13	Tetraspanin-13	P07099	EPHX1	Epoxide hydrolase 1
O95858	TSPAN15	Tetraspanin-15	P07108	DBI	Acyl-CoA-binding protein
O95861	BPNT1	3'(2').5'-bisphosphate nucleotidase 1	P07148	FABP1	Fatty acid-binding protein. liver
O95864	FADS2	Acyl-CoA 6-desaturase	P07195	LDHB	L-lactate dehydrogenase B chain
O95865	DDAH2	N(G).N(G)-dimethylarginine dimethylaminohydrolase 2	P07196	NEFL	Neurofilament light polypeptide
O95866	MPIG6B	Megakaryocyte and platelet inhibitory receptor G6b	P07197	NEFM	Neurofilament medium polypeptide
O95867	LY6G6C	Lymphocyte antigen 6 complex locus protein G6c	P07199	CENPB	Major centromere autoantigen B
O95870	ABHD16A	Phosphatidylserine lipase ABHD16A	P07203	GPX1	Glutathione peroxidase 1
O95872	GPANK1	G patch domain and ankyrin repeat-containing protein 1	P07204	THBD	Thrombomodulin
O95873	C6orf47	Uncharacterized protein C6orf47	P07205	PGK2	Phosphoglycerate kinase 2
O95881	TXNDC12	Thioredoxin domain-containing protein 12	P07225	PROS1	Vitamin K-dependent protein S
O95886	DLGAP3	Disks large-associated protein 3	P07237	P4HB	Protein disulfide-isomerase
O95897	OLFM2	Noelin-2	P07305	H1-0	Histone H1.0
O95900	TRUB2	Pseudouridylate synthase TRUB2. mitochondrial	P07311	ACYP1	Acylphosphatase-1
O95905	ECD	Protein ecdysoneless homolog	P07320	CRYGD	Gamma-crystallin D
O95926	SYF2	Pre-mRNA-splicing factor SYF2	P07332	FES	Tyrosine-protein kinase Fes/Fps
O95931	CBX7	Chromobox protein homolog 7	P07333	CSF1R	Macrophage colony-stimulating factor 1 receptor
O95935	TBX18	T-box transcription factor TBX18	P07339	CTSD	Cathepsin D
O95965	ITGBL1	Integrin beta-like protein 1	P07355	ANXA2	Annexin A2
O95967	EFEMP2	EGF-containing fibulin-like extracellular matrix protein 2	P07357	C8A	Complement component C8 alpha chain
O95968	SCGB1D1	Secretoglobin family 1D member 1	P07358	C8B	Complement component C8 beta chain
O95969	SCGB1D2	Secretoglobin family 1D member 2	P07359	GP1BA	Platelet glycoprotein Ib alpha chain
O95970	LGI1	Leucine-rich glioma-inactivated protein 1	P07360	C8G	Complement component C8 gamma chain
O95980	RECK	Reversion-inducing cysteine-rich protein with Kazal motifs	P07384	CAPN1	Calpain-1 catalytic subunit
O95983	MBD3	Methyl-CpG-binding domain protein 3	P07437	TUBB	Tubulin beta chain
O95985	TOP3B	DNA topoisomerase 3-beta-1	P07438	MT1B	Metallothionein-1B
O95989	NUDT3	Diphosphoinositol polyphosphate phosphohydrolase 1	P07451	CA3	Carbonic anhydrase 3
O95990	FAM107A	Actin-associated protein FAM107A	P07585	DCN	Decorin
O95994	AGR2	Anterior gradient protein 2 homolog	P07602	PSAP	Prosaposin
O95995	GAS8	Dynein regulatory complex subunit 4	P07686	HEXB	Beta-hexosaminidase subunit beta
O95997;Q9NZH5	PTTG1;PTTG2	Securin;Securin-2	P07711	CTSL	Procathepsin L
O95999	BCL10	B-cell lymphoma/leukemia 10	P07737	PFN1	Profilin-1
O96000	NDUFB10	NADH dehydrogenase [ubiquinone] 1 beta subcomplex subunit 10	P07738	BPGM	Bisphosphoglycerate mutase
O96004	HAND1	Heart- and neural crest derivatives-expressed protein 1	P07741	APRT	Adenine phosphoribosyltransferase
O96005	CLPTM1	Putative lipid scramblase CLPTM1	P07814	EPRS1	Bifunctional glutamate/proline--tRNA ligase
O96006	ZBED1	E3 SUMO-protein ligase ZBED1	P07858	CTSB	Cathepsin B
O96007	MOCS2	Molybdopterin synthase catalytic subunit	P07900	HSP90AA1	Heat shock protein HSP 90-alpha
O96008	TOMM40	Mitochondrial import receptor subunit TOM40 homolog	P07902	GALT	Galactose-1-phosphate uridylyltransferase
O96009	NAPSA	Napsin-A	P07910	HNRNPC	Heterogeneous nuclear ribonucleoproteins C1/C2
O96011	PEX11B	Peroxisomal membrane protein 11B	P07919	UQCRH	Cytochrome b-c1 complex subunit 6. mitochondrial
O96013	PAK4	Serine/threonine-protein kinase PAK 4	P07942	LAMB1	Laminin subunit beta-1
O96014	WNT11	Protein Wnt-11	P07947	YES1	Tyrosine-protein kinase Yes
O96015	DNAL4	Dynein axonemal light chain 4	P07948	LYN	Tyrosine-protein kinase Lyn
O96017	CHEK2	Serine/threonine-protein kinase Chk2	P07949	RET	Proto-oncogene tyrosine-protein kinase receptor Ret
O96019	ACTL6A	Actin-like protein 6A	P07951	TPM2	Tropomyosin beta chain
O96020	CCNE2	G1/S-specific cyclin-E2	P07954	FH	Fumarate hydratase. mitochondrial
O96024	B3GALT4	Beta-1.3-galactosyltransferase 4	P07992	ERCC1	DNA excision repair protein ERCC-1
O96028	NSD2	Histone-lysine N-methyltransferase NSD2	P07996	THBS1	Thrombospondin-1
O96033	MOCS2	Molybdopterin synthase sulfur carrier subunit	P07998	RNASE1	Ribonuclease pancreatic
P00156	MT-CYB	Cytochrome b	P08047	SP1	Transcription factor Sp1
P00167	CYB5A	Cytochrome b5	P08069	IGF1R	Insulin-like growth factor 1 receptor
P00325	ADH1B	All-trans-retinol dehydrogenase [NAD(+)] ADH1B	P08123	COL1A2	Collagen alpha-2(I) chain
P00326	ADH1C	Alcohol dehydrogenase 1C	P08133	ANXA6	Annexin A6
P00338	LDHA	L-lactate dehydrogenase A chain	P08134	RHOC	Rho-related GTP-binding protein RhoC
P00352	ALDH1A1	Aldehyde dehydrogenase 1A1	P08138	NGFR	Tumor necrosis factor receptor superfamily member 16
P00367	GLUD1	Glutamate dehydrogenase 1. mitochondrial	P08174	CD55	Complement decay-accelerating factor
P00374	DHFR	Dihydrofolate reductase	P08183	ABCB1	ATP-dependent translocase ABCB1
P00387	CYB5R3	NADH-cytochrome b5 reductase 3	P08185	SERPINA6	Corticosteroid-binding globulin
P00390	GSR	Glutathione reductase. mitochondrial	P08195	SLC3A2	Amino acid transporter heavy chain SLC3A2
P00395	MT-CO1	Cytochrome c oxidase subunit 1	P08236	GUSB	Beta-glucuronidase
P00403	MT-CO2	Cytochrome c oxidase subunit 2	P08237	PFKM	ATP-dependent 6-phosphofructokinase. muscle type
P00414	MT-CO3	Cytochrome c oxidase subunit 3	P08238	HSP90AB1	Heat shock protein HSP 90-beta
P00441	SOD1	Superoxide dismutase [Cu-Zn]	P08240	SRPRA	Signal recognition particle receptor subunit alpha
P00450	CP	Ceruloplasmin	P08243	ASNS	Asparagine synthetase [glutamine-hydrolyzing]
P00451	F8	Coagulation factor VIII	P08246	ELANE	Neutrophil elastase
P00480	OTC	Ornithine transcarbamylase. mitochondrial	P08253	MMP2	72 kDa type IV collagenase
P00488	F13A1	Coagulation factor XIII A chain	P08263	GSTA1	Glutathione S-transferase A1
P00491	PNP	Purine nucleoside phosphorylase	P08294	SOD3	Extracellular superoxide dismutase [Cu-Zn]
P00492	HPRT1	Hypoxanthine-guanine phosphoribosyltransferase	P08311	CTSG	Cathepsin G
P00505	GOT2	Aspartate aminotransferase. mitochondrial	P08319	ADH4	All-trans-retinol dehydrogenase [NAD(+)] ADH4
P00519	ABL1	Tyrosine-protein kinase ABL1	P08397	HMBS	Porphobilinogen deaminase
P00533	EGFR	Epidermal growth factor receptor	P08473	MME	Neprilysin
P00558	PGK1	Phosphoglycerate kinase 1	P08476	INHBA	Inhibin beta A chain
P00568	AK1	Adenylate kinase isoenzyme 1	P08493	MGP	Matrix Gla protein
P00734	F2	Prothrombin	P08514	ITGA2B	Integrin alpha-IIb
P00736	C1R	Complement C1r subcomponent	P08519	LPA	Apolipoprotein(a)
P00738	HP	Haptoglobin	P08559	PDHA1	Pyruvate dehydrogenase E1 component subunit alpha. somatic form. mitochondrial
P00739	HPR	Haptoglobin-related protein	P08567	PLEK	Pleckstrin
P00740	F9	Coagulation factor IX	P08571	CD14	Monocyte differentiation antigen CD14
P00742	F10	Coagulation factor X	P08572	COL4A2	Collagen alpha-2(IV) chain
P00746	CFD	Complement factor D	P08574	CYC1	Cytochrome c1. heme protein. mitochondrial
P00747	PLG	Plasminogen	P08575	PTPRC	Receptor-type tyrosine-protein phosphatase C
P00748	F12	Coagulation factor XII	P08579	SNRPB2	U2 small nuclear ribonucleoprotein B''
P00749	PLAU	Urokinase-type plasminogen activator	P08581	MET	Hepatocyte growth factor receptor
P00750	PLAT	Tissue-type plasminogen activator	P08582	MELTF	Melanotransferrin
P00751	CFB	Complement factor B	P08590	MYL3	Myosin light chain 3
P00797	REN	Renin	P08603	CFH	Complement factor H
P00813	ADA	Adenosine deaminase	P08621	SNRNP70	U1 small nuclear ribonucleoprotein 70 kDa
P00846	MT-ATP6	ATP synthase subunit a	P08631	HCK	Tyrosine-protein kinase HCK
P00915	CA1	Carbonic anhydrase 1	P08637	FCGR3A	Low affinity immunoglobulin gamma Fc region receptor III-A
P00918	CA2	Carbonic anhydrase 2	P08648	ITGA5	Integrin alpha-5
P00966	ASS1	Argininosuccinate synthase	P08651	NFIC	Nuclear factor 1 C-type
P00973	OAS1	2'-5'-oligoadenylate synthase 1	P08670	VIM	Vimentin
P00995	SPINK1	Serine protease inhibitor Kazal-type 1	P08697	SERPINF2	Alpha-2-antiplasmin
P01008	SERPINC1	Antithrombin-III	P08708	RPS17	Small ribosomal subunit protein eS17
P01009	SERPINA1	Alpha-1-antitrypsin	P08709	F7	Coagulation factor VII
P01011	SERPINA3	Alpha-1-antichymotrypsin	P08727	KRT19	Keratin. type I cytoskeletal 19
P01019	AGT	Angiotensinogen	P08729	KRT7	Keratin. type II cytoskeletal 7
P01023	A2M	Alpha-2-macroglobulin	P08754	GNAI3	Guanine nucleotide-binding protein G(i) subunit alpha-3
P01024	C3	Complement C3	P08758	ANXA5	Annexin A5
P01031	C5	Complement C5	P08779	KRT16	Keratin. type I cytoskeletal 16
P01033	TIMP1	Metalloproteinase inhibitor 1	P08833	IGFBP1	Insulin-like growth factor-binding protein 1
P01034	CST3	Cystatin-C	P08842	STS	Steryl-sulfatase
P01036	CST4	Cystatin-S	P08865	RPSA	Small ribosomal subunit protein uS2
P01037	CST1	Cystatin-SN	P08913	ADRA2A	Alpha-2A adrenergic receptor
P01040	CSTA	Cystatin-A	P08962	CD63	CD63 antigen
P01042	KNG1	Kininogen-1	P08F94	PKHD1	Fibrocystin
P01100	FOS	Protein c-Fos	P09001	MRPL3	Large ribosomal subunit protein uL3m
P01111	NRAS	GTPase NRas	P09012	SNRPA	U1 small nuclear ribonucleoprotein A
P01112	HRAS	GTPase HRas	P09038	FGF2	Fibroblast growth factor 2
P01116	KRAS	GTPase KRas	P09104	ENO2	Gamma-enolase
P01127	PDGFB	Platelet-derived growth factor subunit B	P09105	HBQ1	Hemoglobin subunit theta-1
P01130	LDLR	Low-density lipoprotein receptor	P09110	ACAA1	3-ketoacyl-CoA thiolase. peroxisomal
P01133	EGF	Pro-epidermal growth factor	P09132	SRP19	Signal recognition particle 19 kDa protein
P01135	TGFA	Protransforming growth factor alpha	P09172	DBH	Dopamine beta-hydroxylase
P01137	TGFB1	Transforming growth factor beta-1 proprotein	P09211	GSTP1	Glutathione S-transferase P
P01138	NGF	Beta-nerve growth factor	P09234	SNRPC	U1 small nuclear ribonucleoprotein C
P01189	POMC	Pro-opiomelanocortin	P09237	MMP7	Matrilysin
P01266	TG	Thyroglobulin	P09238	MMP10	Stromelysin-2
P01275	GCG	Pro-glucagon	P09326	CD48	CD48 antigen
P01303	NPY	Pro-neuropeptide Y	P09327	VIL1	Villin-1
P01344	IGF2	Insulin-like growth factor II	P09382	LGALS1	Galectin-1
P01350	GAST	Gastrin	P09417	QDPR	Dihydropteridine reductase
P01591	JCHAIN	Immunoglobulin J chain	P09429	HMGB1	High mobility group protein B1
P01593;P01594	IGKV1D-33;IGKV1-33	Immunoglobulin kappa variable 1D-33;Immunoglobulin kappa variable 1-33	P09455	RBP1	Retinol-binding protein 1
P01597;P04432	IGKV1-39;IGKV1D-39	Immunoglobulin kappa variable 1-39;Immunoglobulin kappa variable 1D-39	P09466	PAEP	Glycodelin
P01599	IGKV1-17	Immunoglobulin kappa variable 1-17	P09467	FBP1	Fructose-1.6-bisphosphatase 1
P01601	IGKV1D-16	Immunoglobulin kappa variable 1D-16	P09471	GNAO1	Guanine nucleotide-binding protein G(o) subunit alpha
P01602	IGKV1-5	Immunoglobulin kappa variable 1-5	P09486	SPARC	SPARC
P01619	IGKV3-20	Immunoglobulin kappa variable 3-20	P09488	GSTM1	Glutathione S-transferase Mu 1
P01624	IGKV3-15	Immunoglobulin kappa variable 3-15	P09493	TPM1	Tropomyosin alpha-1 chain
P01699	IGLV1-44	Immunoglobulin lambda variable 1-44	P09496	CLTA	Clathrin light chain A
P01700	IGLV1-47	Immunoglobulin lambda variable 1-47	P09497	CLTB	Clathrin light chain B
P01701	IGLV1-51	Immunoglobulin lambda variable 1-51	P09525	ANXA4	Annexin A4
P01703	IGLV1-40	Immunoglobulin lambda variable 1-40	P09529	INHBB	Inhibin beta B chain
P01704	IGLV2-14	Immunoglobulin lambda variable 2-14	P09543	CNP	2'.3'-cyclic-nucleotide 3'-phosphodiesterase
P01705	IGLV2-23	Immunoglobulin lambda variable 2-23	P09601	HMOX1	Heme oxygenase 1
P01706	IGLV2-11	Immunoglobulin lambda variable 2-11	P09603	CSF1	Macrophage colony-stimulating factor 1
P01709	IGLV2-8	Immunoglobulin lambda variable 2-8	P09619	PDGFRB	Platelet-derived growth factor receptor beta
P01714	IGLV3-19	Immunoglobulin lambda variable 3-19	P09622	DLD	Dihydrolipoyl dehydrogenase. mitochondrial
P01715	IGLV3-1	Immunoglobulin lambda variable 3-1	P09651	HNRNPA1	Heterogeneous nuclear ribonucleoprotein A1
P01717	IGLV3-25	Immunoglobulin lambda variable 3-25	P09661	SNRPA1	U2 small nuclear ribonucleoprotein A'
P01718	IGLV3-27	Immunoglobulin lambda variable 3-27	P09668	CTSH	Pro-cathepsin H
P01721	IGLV6-57	Immunoglobulin lambda variable 6-57	P09669	COX6C	Cytochrome c oxidase subunit 6C
P01730	CD4	T-cell surface glycoprotein CD4	P09758	TACSTD2	Tumor-associated calcium signal transducer 2
P01732	CD8A	T-cell surface glycoprotein CD8 alpha chain	P09769	FGR	Tyrosine-protein kinase Fgr
P01742	IGHV1-69	Immunoglobulin heavy variable 1-69	P09871	C1S	Complement C1s subcomponent
P01743	IGHV1-46	Immunoglobulin heavy variable 1-46	P09874	PARP1	Poly [ADP-ribose] polymerase 1
P01762	IGHV3-11	Immunoglobulin heavy variable 3-11	P09884	POLA1	DNA polymerase alpha catalytic subunit
P01763	IGHV3-48	Immunoglobulin heavy variable 3-48	P09913	IFIT2	Interferon-induced protein with tetratricopeptide repeats 2
P01764	IGHV3-23	Immunoglobulin heavy variable 3-23	P09914	IFIT1	Interferon-induced protein with tetratricopeptide repeats 1
P01766	IGHV3-13	Immunoglobulin heavy variable 3-13	P09917	ALOX5	Polyunsaturated fatty acid 5-lipoxygenase
P01767	IGHV3-53	Immunoglobulin heavy variable 3-53	P09923	ALPI	Intestinal-type alkaline phosphatase
P01768;P0DP03	IGHV3-30;IGHV3-30-5	Immunoglobulin heavy variable 3-30;Immunoglobulin heavy variable 3-30-5	P09936	UCHL1	Ubiquitin carboxyl-terminal hydrolase isozyme L1
P01772	IGHV3-33	Immunoglobulin heavy variable 3-33	P09958	FURIN	Furin
P01780	IGHV3-7	Immunoglobulin heavy variable 3-7	P09960	LTA4H	Leukotriene A-4 hydrolase
P01782	IGHV3-9	Immunoglobulin heavy variable 3-9	P09972	ALDOC	Fructose-bisphosphate aldolase C
P01814	IGHV2-70	Immunoglobulin heavy variable 2-70	P0C0L4	C4A	Complement C4-A
P01817	IGHV2-5	Immunoglobulin heavy variable 2-5	P0C0L5	C4B	Complement C4-B
P01824	IGHV4-39	Immunoglobulin heavy variable 4-39	P0C0S5;Q71UI9	H2AZ1;H2AZ2	Histone H2A.Z;Histone H2A.V
P01833	PIGR	Polymeric immunoglobulin receptor	P0C1Z6	TFPT	TCF3 fusion partner
P01834	IGKC	Immunoglobulin kappa constant	P0C221	CCDC175	Coiled-coil domain-containing protein 175
P01857	IGHG1	Immunoglobulin heavy constant gamma 1	P0C2W1	FBXO45	F-box/SPRY domain-containing protein 1
P01859	IGHG2	Immunoglobulin heavy constant gamma 2	P0C671	BNIP5	Protein BNIP5
P01860	IGHG3	Immunoglobulin heavy constant gamma 3	P0C7P0	CISD3	CDGSH iron-sulfur domain-containing protein 3. mitochondrial
P01861	IGHG4	Immunoglobulin heavy constant gamma 4	P0C7P4	UQCRFS1P1	Putative cytochrome b-c1 complex subunit Rieske-like protein 1
P01871	IGHM	Immunoglobulin heavy constant mu	P0C7T5	ATXN1L	Ataxin-1-like
P01876	IGHA1	Immunoglobulin heavy constant alpha 1	P0C7X2	ZNF688	Zinc finger protein 688
P01877	IGHA2	Immunoglobulin heavy constant alpha 2	P0C870	JMJD7	Bifunctional peptidase and (3S)-lysyl hydroxylase JMJD7
P01880	IGHD	Immunoglobulin heavy constant delta	P0CAP1	MYZAP	Myocardial zonula adherens protein
P01889	HLA-B	HLA class I histocompatibility antigen. B alpha chain	P0CAP2	POLR2M	DNA-directed RNA polymerase II subunit GRINL1A
P01893	HLA-H	Putative HLA class I histocompatibility antigen. alpha chain H	P0CG12	DERPC	Decreased expression in renal and prostate cancer protein
P01903	HLA-DRA	HLA class II histocompatibility antigen. DR alpha chain	P0CG13	CHTF8	Chromosome transmission fidelity protein 8 homolog
P01906	HLA-DQA2	HLA class II histocompatibility antigen. DQ alpha 2 chain	P0CG29;P0CG30	GSTT2;GSTT2B	Glutathione S-transferase theta-2;Glutathione S-transferase theta-2B
P01909	HLA-DQA1	HLA class II histocompatibility antigen. DQ alpha 1 chain	P0CG32	ZCCHC18	Zinc finger CCHC domain-containing protein 18
P01911	HLA-DRB1	HLA class II histocompatibility antigen. DRB1 beta chain	P0CG38	POTEI	POTE ankyrin domain family member I
P01920	HLA-DQB1	HLA class II histocompatibility antigen. DQ beta 1 chain	P0CG39	POTEJ	POTE ankyrin domain family member J
P02008	HBZ	Hemoglobin subunit zeta	P0CJ78	ZNF865	Zinc finger protein 865
P02042	HBD	Hemoglobin subunit delta	P0CW19;P0CW20	LIMS3;LIMS4	LIM and senescent cell antigen-like-containing domain protein 3;LIM and senescent cell antigen-like-containing domain protein 4
P02100	HBE1	Hemoglobin subunit epsilon	P0DI81;P0DI82	TRAPPC2;TRAPPC2B	Trafficking protein particle complex subunit 2;Trafficking protein particle complex subunit 2B
P02144	MB	Myoglobin	P0DI83	RAB34	Ras-related protein Rab-34. isoform NARR
P02452	COL1A1	Collagen alpha-1(I) chain	P0DJ07	PET100	Protein PET100 homolog. mitochondrial
P02458	COL2A1	Collagen alpha-1(II) chain	P0DJ93	SMIM13	Small integral membrane protein 13
P02461	COL3A1	Collagen alpha-1(III) chain	P0DJI8	SAA1	Serum amyloid A-1 protein
P02462	COL4A1	Collagen alpha-1(IV) chain	P0DJI9	SAA2	Serum amyloid A-2 protein
P02489	CRYAA	Alpha-crystallin A chain	P0DMM9;P0DMN0	SULT1A3;SULT1A4	Sulfotransferase 1A3;Sulfotransferase 1A4
P02511	CRYAB	Alpha-crystallin B chain	P0DMV8;P0DMV9	HSPA1A;HSPA1B	Heat shock 70 kDa protein 1A;Heat shock 70 kDa protein 1B
P02533	KRT14	Keratin. type I cytoskeletal 14	P0DOX2		Immunoglobulin alpha-2 heavy chain
P02538	KRT6A	Keratin. type II cytoskeletal 6A	P0DOX3		Immunoglobulin delta heavy chain
P02545	LMNA	Prelamin-A/C	P0DOX4		Immunoglobulin epsilon heavy chain
P02549	SPTA1	Spectrin alpha chain. erythrocytic 1	P0DOX5		Immunoglobulin gamma-1 heavy chain
P02585	TNNC2	Troponin C. skeletal muscle	P0DOX6		Immunoglobulin mu heavy chain
P02647	APOA1	Apolipoprotein A-I	P0DOX7		Immunoglobulin kappa light chain
P02649	APOE	Apolipoprotein E	P0DP01	IGHV1-8	Immunoglobulin heavy variable 1-8
P02652	APOA2	Apolipoprotein A-II	P0DP23;P0DP24;P0DP25	CALM1;CALM2;CALM3	Calmodulin-1;Calmodulin-2;Calmodulin-3
P02654	APOC1	Apolipoprotein C-I	P0DPB5	POLR1D	Protein POLR1D. isoform 2
P02655	APOC2	Apolipoprotein C-II	P0DPB6	POLR1D	DNA-directed RNA polymerases I and III subunit RPAC2
P02656	APOC3	Apolipoprotein C-III	P0DPD7	EEF1AKMT4	EEF1A lysine methyltransferase 4
P02671	FGA	Fibrinogen alpha chain	P0DTE1	IGHV3-38-3	Probable non-functional immunoglobulin heavy variable 3-38-3
P02675	FGB	Fibrinogen beta chain	P0DTL6	ZFTRAF1	Zinc finger TRAF-type-containing protein 1
P02679	FGG	Fibrinogen gamma chain	P10071	GLI3	Transcriptional activator GLI3
P02686	MBP	Myelin basic protein	P10109	FDX1	Adrenodoxin. mitochondrial
P02689	PMP2	Myelin P2 protein	P10114	RAP2A	Ras-related protein Rap-2a
P02724	GYPA	Glycophorin-A	P10124	SRGN	Serglycin
P02730	SLC4A1	Band 3 anion transport protein	P10153	RNASE2	Non-secretory ribonuclease
P02741	CRP	C-reactive protein	P10155	RO60	RNA-binding protein RO60
P02743	APCS	Serum amyloid P-component	P10176	COX8A	Cytochrome c oxidase subunit 8A. mitochondrial
P02745	C1QA	Complement C1q subcomponent subunit A	P10253	GAA	Lysosomal alpha-glucosidase
P02746	C1QB	Complement C1q subcomponent subunit B	P10275	AR	Androgen receptor
P02747	C1QC	Complement C1q subcomponent subunit C	P10276	RARA	Retinoic acid receptor alpha
P02748	C9	Complement component C9	P10301	RRAS	Ras-related protein R-Ras
P02749	APOH	Beta-2-glycoprotein 1	P10321	HLA-C	HLA class I histocompatibility antigen. C alpha chain
P02750	LRG1	Leucine-rich alpha-2-glycoprotein	P10398	ARAF	Serine/threonine-protein kinase A-Raf
P02751	FN1	Fibronectin	P10412	H1-4	Histone H1.4
P02753	RBP4	Retinol-binding protein 4	P10415	BCL2	Apoptosis regulator Bcl-2
P02760	AMBP	Protein AMBP	P10451	SPP1	Osteopontin
P02763	ORM1	Alpha-1-acid glycoprotein 1	P10515	DLAT	Dihydrolipoyllysine-residue acetyltransferase component of pyruvate dehydrogenase complex. mitochondrial
P02765	AHSG	Alpha-2-HS-glycoprotein	P10586	PTPRF	Receptor-type tyrosine-protein phosphatase F
P02766	TTR	Transthyretin	P10588	NR2F6	Nuclear receptor subfamily 2 group F member 6
P02768	ALB	Albumin	P10599	TXN	Thioredoxin
P02771	AFP	Alpha-fetoprotein	P10600	TGFB3	Transforming growth factor beta-3 proprotein
P02774	GC	Vitamin D-binding protein	P10606	COX5B	Cytochrome c oxidase subunit 5B. mitochondrial
P02775	PPBP	Platelet basic protein	P10619	CTSA	Lysosomal protective protein
P02776	PF4	Platelet factor 4	P10620	MGST1	Microsomal glutathione S-transferase 1
P02778	CXCL10	C-X-C motif chemokine 10	P10636	MAPT	Microtubule-associated protein tau
P02786	TFRC	Transferrin receptor protein 1	P10643	C7	Complement component C7
P02787	TF	Serotransferrin	P10644	PRKAR1A	cAMP-dependent protein kinase type I-alpha regulatory subunit
P02788	LTF	Lactotransferrin	P10646	TFPI	Tissue factor pathway inhibitor
P02790	HPX	Hemopexin	P10696	ALPG	Alkaline phosphatase. germ cell type
P02792	FTL	Ferritin light chain	P10721	KIT	Mast/stem cell growth factor receptor Kit
P02794	FTH1	Ferritin heavy chain	P10746	UROS	Uroporphyrinogen-III synthase
P02795	MT2A	Metallothionein-2	P10768	ESD	S-formylglutathione hydrolase
P02808	STATH	Statherin	P10809	HSPD1	60 kDa heat shock protein. mitochondrial
P02810	PRH1	Salivary acidic proline-rich phosphoprotein 1/2	P10909	CLU	Clusterin
P02814	SMR3B	Submaxillary gland androgen-regulated protein 3B	P10915	HAPLN1	Hyaluro0 and proteoglycan link protein 1
P03372	ESR1	Estrogen receptor	P11021	HSPA5	Endoplasmic reticulum chaperone BiP
P03886	MT-ND1	NADH-ubiquinone oxidoreductase chain 1	P11047	LAMC1	Laminin subunit gamma-1
P03891	MT-ND2	NADH-ubiquinone oxidoreductase chain 2	P11049	CD37	Leukocyte antigen CD37
P03897	MT-ND3	NADH-ubiquinone oxidoreductase chain 3	P11117	ACP2	Lysosomal acid phosphatase
P03905	MT-ND4	NADH-ubiquinone oxidoreductase chain 4	P11137	MAP2	Microtubule-associated protein 2
P03915	MT-ND5	NADH-ubiquinone oxidoreductase chain 5	P11142	HSPA8	Heat shock cognate 71 kDa protein
P03923	MT-ND6	NADH-ubiquinone oxidoreductase chain 6	P11166	SLC2A1	Solute carrier family 2. facilitated glucose transporter member 1
P03928	MT-ATP8	ATP synthase protein 8	P11169	SLC2A3	Solute carrier family 2. facilitated glucose transporter member 3
P03950	ANG	Angiogenin	P11171	EPB41	Protein 4.1
P03951	F11	Coagulation factor XI	P11172	UMPS	Uridine 5'-monophosphate synthase
P03952	KLKB1	Plasma kallikrein	P11177	PDHB	Pyruvate dehydrogenase E1 component subunit beta. mitochondrial
P03956	MMP1	Interstitial collagenase	P11182	DBT	Lipoamide acyltransferase component of branched-chain alpha-keto acid dehydrogenase complex. mitochondrial
P03973	SLPI	Antileukoproteinase	P11215	ITGAM	Integrin alpha-M
P04003	C4BPA	C4b-binding protein alpha chain	P11216	PYGB	Glycogen phosphorylase. brain form
P04004	VTN	Vitronectin	P11217	PYGM	Glycogen phosphorylase. muscle form
P04035	HMGCR	3-hydroxy-3-methylglutaryl-coenzyme A reductase	P11226	MBL2	Mannose-binding protein C
P04040	CAT	Catalase	P11233	RALA	Ras-related protein Ral-A
P04049	RAF1	RAF proto-oncogene serine/threonine-protein kinase	P11234	RALB	Ras-related protein Ral-B
P04054	PLA2G1B	Phospholipase A2	P11245	NAT2	Arylamine N-acetyltransferase 2
P04062	GBA1	Lysosomal acid glucosylceramidase	P11274	BCR	Breakpoint cluster region protein
P04066	FUCA1	Tissue alpha-L-fucosidase	P11277	SPTB	Spectrin beta chain. erythrocytic
P04070	PROC	Vitamin K-dependent protein C	P11279	LAMP1	Lysosome-associated membrane glycoprotein 1
P04075	ALDOA	Fructose-bisphosphate aldolase A	P11310	ACADM	Medium-chain specific acyl-CoA dehydrogenase. mitochondrial
P04080	CSTB	Cystatin-B	P11362	FGFR1	Fibroblast growth factor receptor 1
P04083	ANXA1	Annexin A1	P11387	TOP1	DNA topoisomerase 1
P04085	PDGFA	Platelet-derived growth factor subunit A	P11388	TOP2A	DNA topoisomerase 2-alpha
P04114	APOB	Apolipoprotein B-100	P11413	G6PD	Glucose-6-phosphate 1-dehydrogenase
P04150	NR3C1	Glucocorticoid receptor	P11441	UBL4A	Ubiquitin-like protein 4A
P04155	TFF1	Trefoil factor 1	P11498	PC	Pyruvate carboxylase. mitochondrial
P04156	PRNP	Major prion protein	P11511	CYP19A1	Aromatase
P04179	SOD2	Superoxide dismutase [Mn]. mitochondrial	P11532	DMD	Dystrophin
P04180	LCAT	Phosphatidylcholine-sterol acyltransferase	P11586	MTHFD1	C-1-tetrahydrofolate synthase. cytoplasmic
P04181	OAT	Ornithine aminotransferase. mitochondrial	P11597	CETP	Cholesteryl ester transfer protein
P04183	TK1	Thymidine kinase. cytosolic	P11678	EPX	Eosinophil peroxidase
P04196	HRG	Histidine-rich glycoprotein	P11717	IGF2R	Cation-independent mannose-6-phosphate receptor
P04198	MYCN	N-myc proto-oncogene protein	P11766	ADH5	Alcohol dehydrogenase class-3
P04211	IGLV7-43	Immunoglobulin lambda variable 7-43	P11802	CDK4	Cyclin-dependent kinase 4
P04216	THY1	Thy-1 membrane glycoprotein	P11908	PRPS2	Ribose-phosphate pyrophosphokinase 2
P04217	A1BG	Alpha-1B-glycoprotein	P11940	PABPC1	Polyadenylate-binding protein 1
P04233	CD74	HLA class II histocompatibility antigen gamma chain	P12004	PCNA	Proliferating cell nuclear antigen
P04234	CD3D	T-cell surface glycoprotein CD3 delta chain	P12036	NEFH	Neurofilament heavy polypeptide
P04259	KRT6B	Keratin. type II cytoskeletal 6B	P12074	COX6A1	Cytochrome c oxidase subunit 6A1. mitochondrial
P04264	KRT1	Keratin. type II cytoskeletal 1	P12081	HARS1	Histidine--tRNA ligase. cytoplasmic
P04271	S100B	Protein S100-B	P12107	COL11A1	Collagen alpha-1(XI) chain
P04275	VWF	von Willebrand factor	P12109	COL6A1	Collagen alpha-1(VI) chain
P04278	SHBG	Sex hormone-binding globulin	P12110	COL6A2	Collagen alpha-2(VI) chain
P04279	SEMG1	Semenogelin-1	P12111	COL6A3	Collagen alpha-3(VI) chain
P04350	TUBB4A	Tubulin beta-4A chain	P12235	SLC25A4	ADP/ATP translocase 1
P04406	GAPDH	Glyceraldehyde-3-phosphate dehydrogenase	P12236	SLC25A6	ADP/ATP translocase 3
P04424	ASL	Argininosuccinate lyase	P12259	F5	Coagulation factor V
P04430	IGKV1-16	Immunoglobulin kappa variable 1-16	P12268	IMPDH2	Inosine-5'-monophosphate dehydrogenase 2
P04433	IGKV3-11	Immunoglobulin kappa variable 3-11	P12270	TPR	Nucleoprotein TPR
P04439	HLA-A	HLA class I histocompatibility antigen. A alpha chain	P12273	PIP	Prolactin-inducible protein
P04440	HLA-DPB1	HLA class II histocompatibility antigen. DP beta 1 chain	P12277	CKB	Creatine kinase B-type
P04626	ERBB2	Receptor tyrosine-protein kinase erbB-2	P12314	FCGR1A	High affinity immunoglobulin gamma Fc receptor I
P04632	CAPNS1	Calpain small subunit 1	P12318	FCGR2A	Low affinity immunoglobulin gamma Fc region receptor II-a
P04637	TP53	Cellular tumor antigen p53	P12429	ANXA3	Annexin A3
P04731	MT1A	Metallothionein-1A	P12532	CKMT1A	Creatine kinase U-type. mitochondrial
P04732	MT1E	Metallothionein-1E	P12544	GZMA	Granzyme A
P04733	MT1F	Metallothionein-1F	P12645	BMP3	Bone morphogenetic protein 3
P04792	HSPB1	Heat shock protein beta-1	P12694	BCKDHA	2-oxoisovalerate dehydrogenase subunit alpha. mitochondrial
P04808	RLN1	Prorelaxin H1	P12724	RNASE3	Eosinophil cationic protein
P04818	TYMS	Thymidylate synthase	P12755	SKI	Ski oncogene
P04839	CYBB	Cytochrome b-245 heavy chain	P12814	ACTN1	Alpha-actinin-1
P04843	RPN1	Dolichyl-diphosphooligosaccharide--protein glycosyltransferase subunit 1	P12821	ACE	Angiotensin-converting enzyme
P04844	RPN2	Dolichyl-diphosphooligosaccharide--protein glycosyltransferase subunit 2	P12829	MYL4	Myosin light chain 4
P04899	GNAI2	Guanine nucleotide-binding protein G(i) subunit alpha-2	P12830	CDH1	Cadherin-1
P04908;Q7L7L0	H2AC4;H2AC25	Histone H2A type 1-B/E;Histone H2A type 3	P12883	MYH7	Myosin-7
P04920	SLC4A2	Anion exchange protein 2	P12931	SRC	Proto-oncogene tyrosine-protein kinase Src
P04921	GYPC	Glycophorin-C	P12955	PEPD	Xaa-Pro dipeptidase
P05019	IGF1	Insulin-like growth factor I	P12956	XRCC6	X-ray repair cross-complementing protein 6
P05023	ATP1A1	Sodium/potassium-transporting ATPase subunit alpha-1	P13010	XRCC5	X-ray repair cross-complementing protein 5
P05026	ATP1B1	Sodium/potassium-transporting ATPase subunit beta-1	P13051	UNG	Uracil-DNA glycosylase
P05060	CHGB	Secretogranin-1	P13056	NR2C1	Nuclear receptor subfamily 2 group C member 1
P05062	ALDOB	Fructose-bisphosphate aldolase B	P13073	COX4I1	Cytochrome c oxidase subunit 4 isoform 1. mitochondrial
P05067	APP	Amyloid-beta precursor protein	P13196	ALAS1	5-aminolevulinate synthase. non-specific. mitochondrial
P05089	ARG1	Arginase-1	P13224	GP1BB	Platelet glycoprotein Ib beta chain
P05090	APOD	Apolipoprotein D	P13284	IFI30	Gamma-interferon-inducible lysosomal thiol reductase
P05091	ALDH2	Aldehyde dehydrogenase. mitochondrial	P13473	LAMP2	Lysosome-associated membrane glycoprotein 2
P05093	CYP17A1	Steroid 17-alpha-hydroxylase/17.20 lyase	P13489	RNH1	Ribonuclease inhibitor
P05106	ITGB3	Integrin beta-3	P13497	BMP1	Bone morphogenetic protein 1
P05107	ITGB2	Integrin beta-2	P13498	CYBA	Cytochrome b-245 light chain
P05108	CYP11A1	Cholesterol side-chain cleavage enzyme. mitochondrial	P13569	CFTR	Cystic fibrosis transmembrane conductance regulator
P05109	S100A8	Protein S100-A8	P13591	NCAM1	Neural cell adhesion molecule 1
P05111	INHA	Inhibin alpha chain	P13598	ICAM2	Intercellular adhesion molecule 2
P05114	HMGN1	Non-histone chromosomal protein HMG-14	P13611	VCAN	Versican core protein
P05120	SERPINB2	Plasminogen activator inhibitor 2	P13612	ITGA4	Integrin alpha-4
P05121	SERPINE1	Plasminogen activator inhibitor 1	P13639	EEF2	Elongation factor 2
P05129	PRKCG	Protein kinase C gamma type	P13640	MT1G	Metallothionein-1G
P05141	SLC25A5	ADP/ATP translocase 2	P13645	KRT10	Keratin. type I cytoskeletal 10
P05154	SERPINA5	Plasma serine protease inhibitor	P13646	KRT13	Keratin. type I cytoskeletal 13
P05155	SERPING1	Plasma protease C1 inhibitor	P13647	KRT5	Keratin. type II cytoskeletal 5
P05156	CFI	Complement factor I	P13667	PDIA4	Protein disulfide-isomerase A4
P05160	F13B	Coagulation factor XIII B chain	P13671	C6	Complement component C6
P05161	ISG15	Ubiquitin-like protein ISG15	P13674	P4HA1	Prolyl 4-hydroxylase subunit alpha-1
P05162	LGALS2	Galectin-2	P13686	ACP5	Tartrate-resistant acid phosphatase type 5
P05164	MPO	Myeloperoxidase	P13688	CEACAM1	Carcinoembryonic antigen-related cell adhesion molecule 1
P05165	PCCA	Propionyl-CoA carboxylase alpha chain. mitochondrial	P13693	TPT1	Translationally-controlled tumor protein
P05166	PCCB	Propionyl-CoA carboxylase beta chain. mitochondrial	P13716	ALAD	Delta-aminolevulinic acid dehydratase
P05177	CYP1A2	Cytochrome P450 1A2	P13726	F3	Tissue factor
P05186	ALPL	Alkaline phosphatase. tissue-nonspecific isozyme	P13727	PRG2	Bone marrow proteoglycan
P05187	ALPP	Alkaline phosphatase. placental type	P13747	HLA-E	HLA class I histocompatibility antigen. alpha chain E
P05198	EIF2S1	Eukaryotic translation initiation factor 2 subunit 1	P13796	LCP1	Plastin-2
P05204	HMGN2	Non-histone chromosomal protein HMG-17	P13797	PLS3	Plastin-3
P05230	FGF1	Fibroblast growth factor 1	P13798	APEH	Acylamino-acid-releasing enzyme
P05231	IL6	Interleukin-6	P13804	ETFA	Electron transfer flavoprotein subunit alpha. mitochondrial
P05362	ICAM1	Intercellular adhesion molecule 1	P13807	GYS1	Glycogen [starch] synthase. muscle
P05386	RPLP1	Large ribosomal subunit protein P1	P13861	PRKAR2A	cAMP-dependent protein kinase type II-alpha regulatory subunit
P05387	RPLP2	Large ribosomal subunit protein P2	P13866	SLC5A1	Sodium/glucose cotransporter 1
P05388	RPLP0	Large ribosomal subunit protein uL10	P13928	ANXA8	Annexin A8
P05408	SCG5	Neuroendocrine protein 7B2	P13929	ENO3	Beta-enolase
P05412	JUN	Transcription factor Jun	P13984	GTF2F2	General transcription factor IIF subunit 2
P05413	FABP3	Fatty acid-binding protein. heart	P13987	CD59	CD59 glycoprotein
P05423	POLR3D	DNA-directed RNA polymerase III subunit RPC4	P13994	YJU2B	Probable splicing factor YJU2B
P05451	REG1A	Lithostathine-1-alpha	P13995	MTHFD2	Bifunctional methylenetetrahydrofolate dehydrogenase/cyclohydrolase. mitochondrial
P05452	CLEC3B	Tetranectin	P14091	CTSE	Cathepsin E
P05455	SSB	Lupus La protein	P14136	GFAP	Glial fibrillary acidic protein
P05496;P48201;Q06055	ATP5MC1;ATP5MC3;ATP5MC2	ATP synthase F(0) complex subunit C1. mitochondrial;ATP synthase F(0) complex subunit C3. mitochondrial;ATP synthase F(0) complex subunit C2. mitochondrial	P14151	SELL	L-selectin
P05538	HLA-DQB2	HLA class II histocompatibility antigen. DQ beta 2 chain	P14174	MIF	Macrophage migration inhibitory factor
P05543	SERPINA7	Thyroxine-binding globulin	P14207	FOLR2	Folate receptor beta
P05546	SERPIND1	Heparin cofactor 2	P14209	CD99	CD99 antigen
P05549	TFAP2A	Transcription factor AP-2-alpha	P14222	PRF1	Perforin-1
P05556	ITGB1	Integrin beta-1	P14314	PRKCSH	Glucosidase 2 subunit beta
P05771	PRKCB	Protein kinase C beta type	P14316	IRF2	Interferon regulatory factor 2
P05783	KRT18	Keratin. type I cytoskeletal 18	P14317	HCLS1	Hematopoietic lineage cell-specific protein
P05787	KRT8	Keratin. type II cytoskeletal 8	P14324	FDPS	Farnesyl pyrophosphate synthase
P05813	CRYBA1	Beta-crystallin A3	P14373	TRIM27	Zinc finger protein RFP
P05937	CALB1	Calbindin	P14384	CPM	Carboxypeptidase M
P05976	MYL1	Myosin light chain 1/3. skeletal muscle isoform	P14406	COX7A2	Cytochrome c oxidase subunit 7A2. mitochondrial
P05981	HPN	Serine protease hepsin	P14410	SI	Sucrase-isomaltase. intestinal
P05997	COL5A2	Collagen alpha-2(V) chain	P14543	NID1	Nidogen-1
P06126	CD1A	T-cell surface glycoprotein CD1a	P14550	AKR1A1	Aldo-keto reductase family 1 member A1
P06127	CD5	T-cell surface glycoprotein CD5	P14618	PKM	Pyruvate kinase PKM
P06132	UROD	Uroporphyrinogen decarboxylase	P14621	ACYP2	Acylphosphatase-2
P06133	UGT2B4	UDP-glucuronosyltransferase 2B4	P14625	HSP90B1	Endoplasmin
[truncated: 10,711 more rows]

## Sheet: S3
Data S3 Results from differential abundance analysis after filtering for proteins significantly upregulated (FDR < 0.05, FC > 1.5) and downregulated (FDR < 0.05, FC < -1.5) for all histotypes in early-stage (I or II) and late-stage (III or IV)
Histotype	Stage	Protein Accession	Protein	Protein description	FDR	log2 FC
HGSC	I/II	P23297	S100A1	Protein S100-A1	8.22954631955052e-6	2.26949751893104
HGSC	I/II	O76070	SNCG	Gamma-synuclein	2.80037364411285e-7	2.17499662927947
HGSC	I/II	P29373	CRABP2	Cellular retinoic acid-binding protein 2	9.29899211185677e-7	1.85197120335918
HGSC	I/II	P42771	CDKN2A	Cyclin-dependent kinase inhibitor 2A	4.1864284423433e-5	1.48218994433176
HGSC	I/II	P23219	PTGS1	Prostaglandin G/H synthase 1	2.65254395017291e-5	1.41339273508286
HGSC	I/II	P26022	PTX3	Pentraxin-related protein PTX3	0.00125157815330377	1.38018799528145
HGSC	I/II	Q13421	MSLN	Mesothelin	0.00221581740232851	1.35779481844272
HGSC	I/II	P55285	CDH6	Cadherin-6	1.0464786176668e-4	1.35249419732439
HGSC	I/II	Q86VY4	TSPYL5	Testis-specific Y-encoded-like protein 5	3.36157140905013e-7	1.32814718471491
HGSC	I/II	P40424	PBX1	Pre-B-cell leukemia transcription factor 1	9.31329631052923e-6	1.1875905675915
HGSC	I/II	Q9HCB6	SPON1	Spondin-1	0.00487690035294309	1.17814998086689
HGSC	I/II	P15328	FOLR1	Folate receptor alpha	0.00214203850056025	1.17355295100436
HGSC	I/II	P04637	TP53	Cellular tumor antigen p53	0.00967728059150109	1.15456317505254
HGSC	I/II	O00470	MEIS1	Homeobox protein Meis1	4.67993185426679e-7	1.12775912175774
HGSC	I/II	Q9H0Z9	RBM38	RNA-binding protein 38	6.6902044361038e-7	1.1192534725376
HGSC	I/II	P00966	ASS1	Argininosuccinate synthase	9.28570506930586e-5	1.08891127895677
HGSC	I/II	Q9UN81	L1RE1	LINE-1 retrotransposable element ORF1 protein	0.00468398751060306	1.0299986341877
HGSC	I/II	P0CW19;P0CW20	LIMS3;LIMS4	LIM and senescent cell antigen-like-containing domain protein 3;LIM and senescent cell antigen-like-containing domain protein 4	3.80373727985432e-5	0.977742056472518
HGSC	I/II	P50895	BCAM	Basal cell adhesion molecule	0.00371753542076337	0.977606825033288
HGSC	I/II	P54687	BCAT1	Branched-chain-amino-acid aminotransferase. cytosolic	0.00544421416536151	0.965036230316255
HGSC	I/II	Q9NRW1	RAB6B	Ras-related protein Rab-6B	8.51163278665653e-7	0.897347478900071
HGSC	I/II	Q96DC8	ECHDC3	Enoyl-CoA hydratase domain-containing protein 3. mitochondrial	0.00327899575741347	0.889470199851496
HGSC	I/II	P40425	PBX2	Pre-B-cell leukemia transcription factor 2	3.79922190417563e-5	0.881490651860261
HGSC	I/II	Q9NZA1	CLIC5	Chloride intracellular channel protein 5	0.020714201619173	0.878374055203473
HGSC	I/II	P20591	MX1	Interferon-induced GTP-binding protein Mx1	0.0324205012941468	0.877029817697977
HGSC	I/II	Q6ZMP0	THSD4	Thrombospondin type-1 domain-containing protein 4	0.00620270480869115	0.873940432221714
HGSC	I/II	P01906	HLA-DQA2	HLA class II histocompatibility antigen. DQ alpha 2 chain	0.038542508208225	0.872923845562248
HGSC	I/II	O43175	PHGDH	D-3-phosphoglycerate dehydrogenase	7.1774679042658e-4	0.860119391565458
HGSC	I/II	A0PJW8	DAPL1	Death-associated protein-like 1	0.0363766055685037	0.851560232360664
HGSC	I/II	P11166	SLC2A1	Solute carrier family 2. facilitated glucose transporter member 1	0.00982087319219423	0.851459794783709
HGSC	I/II	Q14315	FLNC	Filamin-C	0.0197393262147686	0.839164170405706
HGSC	I/II	O00148	DDX39A	ATP-dependent RNA helicase DDX39A	2.12490869873624e-6	0.820595688599306
HGSC	I/II	P19022	CDH2	Cadherin-2	0.00673958996976309	0.813282923659376
HGSC	I/II	P09936	UCHL1	Ubiquitin carboxyl-terminal hydrolase isozyme L1	0.0208159554165167	0.801931315171421
HGSC	I/II	O75475	PSIP1	PC4 and SFRS1-interacting protein	2.93511493454649e-5	0.795178476455092
HGSC	I/II	Q9H1B7	IRF2BPL	Probable E3 ubiquitin-protein ligase IRF2BPL	2.24458106660178e-8	0.761293971380265
HGSC	I/II	P33993	MCM7	DNA replication licensing factor MCM7	0.00118129514348597	0.758280105756505
HGSC	I/II	Q15742	NAB2	NGFI-A-binding protein 2	2.6568569214836e-5	0.756786208286239
HGSC	I/II	P17096	HMGA1	High mobility group protein HMG-I/HMG-Y	0.00348544860678329	0.754724727592643
HGSC	I/II	Q9H6I2	SOX17	Transcription factor SOX-17	0.00260704135059136	0.750724099139872
HGSC	I/II	Q9NVP2	ASF1B	Histone chaperone ASF1B	0.00343283488734503	0.746563937429734
HGSC	I/II	Q15645	TRIP13	Pachytene checkpoint protein 2 homolog	3.1093374196529e-4	0.741090450326322
HGSC	I/II	O15439	ABCC4	ATP-binding cassette sub-family C member 4	1.8040579012782e-4	0.738898739313654
HGSC	I/II	P52943	CRIP2	Cysteine-rich protein 2	1.2109832458105e-4	0.738654466316625
HGSC	I/II	O14933	UBE2L6	Ubiquitin/ISG15-conjugating enzyme E2 L6	1.1628738996558e-4	0.73374885747441
HGSC	I/II	O75953	DNAJB5	DnaJ homolog subfamily B member 5	0.00700031250135404	0.73140301778878
HGSC	I/II	Q92918	MAP4K1	Mitogen-activated protein kinase kinase kinase kinase 1	0.00683681673552092	0.729066043302437
HGSC	I/II	Q5T2T1	MPP7	MAGUK p55 subfamily member 7	2.93511493454649e-5	0.728556578308612
HGSC	I/II	P25205	MCM3	DNA replication licensing factor MCM3	0.00103072694570775	0.72643972454618
HGSC	I/II	P50238	CRIP1	Cysteine-rich protein 1	0.0403815215249449	0.714895743748746
HGSC	I/II	Q96RU2	USP28	Ubiquitin carboxyl-terminal hydrolase 28	1.51696513992647e-6	0.698341446237224
HGSC	I/II	Q3SY69	ALDH1L2	Mitochondrial 10-formyltetrahydrofolate dehydrogenase	0.0275516520942501	0.696912571200202
HGSC	I/II	P49366	DHPS	Deoxyhypusine synthase	9.67826736545497e-5	0.696353953865056
HGSC	I/II	P32455	GBP1	Guanylate-binding protein 1	0.00138400533888557	0.692024048859027
HGSC	I/II	P43003	SLC1A3	Excitatory amino acid transporter 1	0.0330423290699474	0.678478573959546
HGSC	I/II	Q9NPD8	UBE2T	Ubiquitin-conjugating enzyme E2 T	0.00278872081074056	0.678167858259678
HGSC	I/II	Q14566	MCM6	DNA replication licensing factor MCM6	0.00267663684947052	0.677425185921043
HGSC	I/II	P49736	MCM2	DNA replication licensing factor MCM2	0.00246392066754298	0.673411532876758
HGSC	I/II	P52701	MSH6	DNA mismatch repair protein Msh6	1.2217789516288e-4	0.671479135453705
HGSC	I/II	Q9P2K5	MYEF2	Myelin expression factor 2	0.00555276919958133	0.654034662090512
HGSC	I/II	Q9BPX3	NCAPG	Condensin complex subunit 3	2.6039816987126e-4	0.650157545032558
HGSC	I/II	P28289	TMOD1	Tropomodulin-1	0.030677429494423	0.648661996517397
HGSC	I/II	P05362	ICAM1	Intercellular adhesion molecule 1	0.0481732762959272	0.644498180367467
HGSC	I/II	Q9NZU5	LMCD1	LIM and cysteine-rich domains protein 1	0.0145307890593473	0.636695950323364
HGSC	I/II	Q9Y6M1	IGF2BP2	Insulin-like growth factor 2 mRNA-binding protein 2	0.0333342913939956	0.635098522847708
HGSC	I/II	P09874	PARP1	Poly [ADP-ribose] polymerase 1	1.85268345580564e-5	0.634153445009453
HGSC	I/II	Q9NRG0	CHRAC1	Chromatin accessibility complex protein 1	1.5478514243924e-4	0.631391205142088
HGSC	I/II	Q6GPH4	XAF1	XIAP-associated factor 1	0.00353930026459134	0.625562797385993
HGSC	I/II	O94888	UBXN7	UBX domain-containing protein 7	2.70089927704523e-7	0.617931001807952
HGSC	I/II	Q9BQP7	MGME1	Mitochondrial genome mainte0ce exonuclease 1	1.2217789516288e-4	0.608703671071076
HGSC	I/II	Q9BZK7	TBL1XR1	F-box-like/WD repeat-containing protein TBL1XR1	1.57846372472946e-6	0.608085305251524
HGSC	I/II	P33992	MCM5	DNA replication licensing factor MCM5	0.00520622814379108	0.606860832339656
HGSC	I/II	Q8IZL8	PELP1	Proline-. glutamic acid- and leucine-rich protein 1	1.05177548988347e-6	0.60593512415938
HGSC	I/II	P16402	H1-3	Histone H1.3	0.0457344476308823	0.604384485948431
HGSC	I/II	Q13601	KRR1	KRR1 small subunit processome component homolog	1.10967106373373e-5	0.603305628249375
HGSC	I/II	P33991	MCM4	DNA replication licensing factor MCM4	0.00453942204280632	0.6031061016831
HGSC	I/II	P35637	FUS	RNA-binding protein FUS	7.50685247843186e-5	0.602420384807852
HGSC	I/II	A6ZKI3	RTL8C	Retrotransposon Gag-like protein 8C	0.0393949175442906	0.601644998635427
HGSC	I/II	P61024	CKS1B	Cyclin-dependent kinases regulatory subunit 1	0.00307464014204579	0.600639592086027
HGSC	I/II	Q96DX8	RTP4	Receptor-transporting protein 4	0.0268334602695762	0.600276852683865
HGSC	I/II	Q16763	UBE2S	Ubiquitin-conjugating enzyme E2 S	0.00999469457842795	0.598784729110267
HGSC	I/II	P41743	PRKCI	Protein kinase C iota type	1.6858286455681e-4	0.598474896065211
HGSC	I/II	Q9UBH6	XPR1	Solute carrier family 53 member 1	0.0075465248551514	0.597542761057286
HGSC	I/II	Q96MY1	NOL4L	Nucleolar protein 4-like	0.00600735218597685	0.596185157291795
HGSC	I/II	Q9NXF1	TEX10	Testis-expressed protein 10	5.37475823245475e-7	0.594402825021131
HGSC	I/II	Q8WXE9	STON2	Stonin-2	0.00446650662318446	0.593649708857206
HGSC	I/II	P23634	ATP2B4	Plasma membrane calcium-transporting ATPase 4	7.19091686727263e-5	0.593536531219488
HGSC	I/II	Q6P1X6	C8orf82	UPF0598 protein C8orf82	7.3221019139211e-4	0.590357760275429
HGSC	I/II	Q92947	GCDH	Glutaryl-CoA dehydrogenase. mitochondrial	2.9748532755178e-4	0.589348649972123
HGSC	I/II	Q08945	SSRP1	FACT complex subunit SSRP1	9.31329631052923e-6	0.588849537244043
HGSC	I/II	P56559	ARL4C	ADP-ribosylation factor-like protein 4C	0.0206875835742702	0.58497423847533
HGSC	I/II	O00204	SULT2B1	Sulfotransferase 2B1	0.0218884477739194	-0.585963323902836
HGSC	I/II	Q12965	MYO1E	Unconventional myosin-Ie	5.26633275025714e-6	-0.588154904719234
HGSC	I/II	P34741	SDC2	Syndecan-2	0.0383277104862344	-0.590463985572694
HGSC	I/II	P63096	GNAI1	Guanine nucleotide-binding protein G(i) subunit alpha-1	0.00309193588025064	-0.591894846038766
HGSC	I/II	O00534	VWA5A	von Willebrand factor A domain-containing protein 5A	0.00761691774761755	-0.591995825294788
HGSC	I/II	Q14435	GALNT3	Polypeptide N-acetylgalactosaminyltransferase 3	0.0132118583540854	-0.593564844946298
HGSC	I/II	O75897	SULT1C4	Sulfotransferase 1C4	0.0168616138205051	-0.594330996769959
HGSC	I/II	O14880	MGST3	Glutathione S-transferase 3. mitochondrial	6.1284054605403e-4	-0.594792850892656
HGSC	I/II	P11245	NAT2	Arylamine N-acetyltransferase 2	0.00850434387595588	-0.595528242403784
HGSC	I/II	P0DTE1	IGHV3-38-3	Probable non-functional immunoglobulin heavy variable 3-38-3	0.0360651072660062	-0.59611166978197
HGSC	I/II	P54652	HSPA2	Heat shock-related 70 kDa protein 2	0.0173890221027868	-0.603224168077706
HGSC	I/II	P33121	ACSL1	Long-chain-fatty-acid--CoA ligase 1	0.00382608376627988	-0.603570351612504
HGSC	I/II	Q01415	GALK2	N-acetylgalactosamine kinase	3.80373727985432e-5	-0.605037208132451
HGSC	I/II	O94886	TMEM63A	CSC1-like protein 1	4.3203419783325e-4	-0.606691938358669
HGSC	I/II	B6SEH9	ERVV-2	Endogenous retrovirus group V member 2 Env polyprotein	0.0110499868372433	-0.608990839349763
HGSC	I/II	Q8IZA0	KIAA0319L	Dyslexia-associated protein KIAA0319-like protein	1.5478514243924e-4	-0.609482515359963
HGSC	I/II	P50443	SLC26A2	Sulfate transporter	0.0230643631455435	-0.609677445300024
HGSC	I/II	P25311	AZGP1	Zinc-alpha-2-glycoprotein	0.0261761957499623	-0.610067478762126
HGSC	I/II	P47972	NPTX2	Neuronal pentraxin-2	0.0222119741338611	-0.610194745313644
HGSC	I/II	Q9Y6X4	FAM169A	Soluble lamin-associated protein of 75 kDa	0.00407689609955883	-0.610995339863652
HGSC	I/II	Q9Y394	DHRS7	Dehydrogenase/reductase SDR family member 7	2.7665647592121e-4	-0.611374142211172
HGSC	I/II	P28288	ABCD3	ATP-binding cassette sub-family D member 3	7.5584256060511e-4	-0.611981468648226
HGSC	I/II	Q9HAT2	SIAE	Sialate O-acetylesterase	0.00557412319419164	-0.612082977884445
HGSC	I/II	Q709C8	VPS13C	Intermembrane lipid transfer protein VPS13C	7.82038696056023e-8	-0.612892159878703
HGSC	I/II	O95757	HSPA4L	Heat shock 70 kDa protein 4L	0.00406119965433755	-0.614900141158119
HGSC	I/II	Q9NR80	ARHGEF4	Rho guanine nucleotide exchange factor 4	0.00279802912874486	-0.615622478718969
HGSC	I/II	Q8WVQ1	CANT1	Soluble calcium-activated nucleotidase 1	1.6858286455681e-4	-0.617063448266535
HGSC	I/II	Q8WV24	PHLDA1	Pleckstrin homology-like domain family A member 1	0.0168616138205051	-0.617349682661259
HGSC	I/II	Q8N1Q1	CA13	Carbonic anhydrase 13	0.0111523897616081	-0.619914101362927
HGSC	I/II	Q08257	CRYZ	Quinone oxidoreductase	0.00140601779122449	-0.62036596414986
HGSC	I/II	P43251	BTD	Biotinidase	0.00391747068936323	-0.620978563324392
HGSC	I/II	P18440	NAT1	Arylamine N-acetyltransferase 1	6.376418555069e-4	-0.623005296082955
HGSC	I/II	Q93062	RBPMS	RNA-binding protein with multiple splicing	0.0155895466481205	-0.625580386093594
HGSC	I/II	Q9H5V8	CDCP1	CUB domain-containing protein 1	0.00881172409333362	-0.626290495676857
HGSC	I/II	Q9Y227	ENTPD4	Ectonucleoside triphosphate diphosphohydrolase 4	8.82738716452934e-6	-0.627088956806656
HGSC	I/II	Q8WWM9	CYGB	Cytoglobin	0.0135295363220423	-0.62754994752629
HGSC	I/II	Q8WUJ3	CEMIP	Cell migration-inducing and hyaluro0-binding protein	0.0214746072310352	-0.62937449888471
HGSC	I/II	Q969E2	SCAMP4	Secretory carrier-associated membrane protein 4	0.00125157815330377	-0.629383261791533
HGSC	I/II	O75674	TOM1L1	TOM1-like protein 1	9.19728243410312e-6	-0.633353080979482
HGSC	I/II	O94923	GLCE	D-glucuronyl C5-epimerase	7.85080935451763e-6	-0.633499391874358
HGSC	I/II	P33947	KDELR2	ER lumen protein-retaining receptor 2	0.00550447805566277	-0.634983157764371
HGSC	I/II	O60547	GMDS	GDP-mannose 4.6 dehydratase	0.0024403767009606	-0.635765545884723
HGSC	I/II	Q969X1	TMBIM1	Protein lifeguard 3	0.00197209030982647	-0.635786560648587
HGSC	I/II	P48163	ME1	NADP-dependent malic enzyme	0.00198086072812504	-0.636314005250465
HGSC	I/II	O96007	MOCS2	Molybdopterin synthase catalytic subunit	0.00103126584113666	-0.63661476236462
HGSC	I/II	Q5SZK8	FREM2	FRAS1-related extracellular matrix protein 2	0.0137215344837408	-0.639522010361026
HGSC	I/II	O95340	PAPSS2	Bifunctional 3'-phosphoadenosine 5'-phosphosulfate synthase 2	0.00262322520886809	-0.641230450936607
HGSC	I/II	Q9NWS1	PARPBP	PCNA-interacting partner	0.00485157295454205	-0.642136721902496
HGSC	I/II	Q96BJ8	ELMO3	Engulfment and cell motility protein 3	0.00148401281348961	-0.644249948956622
HGSC	I/II	Q9NPR2	SEMA4B	Semaphorin-4B	7.1774679042658e-4	-0.645188180997772
HGSC	I/II	P0C870	JMJD7	Bifunctional peptidase and (3S)-lysyl hydroxylase JMJD7	1.5811255700473e-4	-0.645447403544636
HGSC	I/II	P00488	F13A1	Coagulation factor XIII A chain	0.0407062920615639	-0.647720047291964
HGSC	I/II	P09668	CTSH	Pro-cathepsin H	0.00373607952770657	-0.649601911777919
HGSC	I/II	P52735	VAV2	Guanine nucleotide exchange factor VAV2	2.08347950763287e-5	-0.649650717347799
HGSC	I/II	Q8WTV0	SCARB1	Scavenger receptor class B member 1	0.00327899575741347	-0.652236065893455
HGSC	I/II	Q8N428	GALNT16	Polypeptide N-acetylgalactosaminyltransferase 16	0.00817081551500956	-0.653550128233017
HGSC	I/II	Q9UBP4	DKK3	Dickkopf-related protein 3	0.0151780835779217	-0.653723102859859
HGSC	I/II	Q9UPZ9	CILK1	Serine/threonine-protein kinase ICK	0.0185933175249116	-0.657298417887022
HGSC	I/II	O14786	NRP1	Neuropilin-1	0.0013635048973038	-0.657686604345304
HGSC	I/II	O60658	PDE8A	High affinity cAMP-specific and IBMX-insensitive 3'.5'-cyclic phosphodiesterase 8A	5.5810741412538e-4	-0.658668154125051
HGSC	I/II	P08842	STS	Steryl-sulfatase	2.3891284262573e-4	-0.659316896059941
HGSC	I/II	Q9H4Y5	GSTO2	Glutathione S-transferase omega-2	0.025172702055101	-0.660015206379728
HGSC	I/II	O60268	KIAA0513	Uncharacterized protein KIAA0513	0.00111400773052199	-0.662356076030519
HGSC	I/II	Q8WXH0	SYNE2	Nesprin-2	4.67993185426679e-7	-0.66613035604599
HGSC	I/II	Q17RN3	FAM98C	Protein FAM98C	1.2108582392927e-4	-0.66969163847136
HGSC	I/II	O43526	KCNQ2	Potassium voltage-gated channel subfamily KQT member 2	0.0108639116941433	-0.670566347094472
HGSC	I/II	P00167	CYB5A	Cytochrome b5	2.1454668154672e-4	-0.67191190855614
HGSC	I/II	P23229	ITGA6	Integrin alpha-6	3.3835754280972e-4	-0.672274300799515
HGSC	I/II	Q96QA5	GSDMA	Gasdermin-A	0.0121796511520016	-0.672459199607076
HGSC	I/II	P01876	IGHA1	Immunoglobulin heavy constant alpha 1	0.0289993907526824	-0.673429146586221
HGSC	I/II	Q9UHI5	SLC7A8	Large neutral amino acids transporter small subunit 2	0.0146286952718298	-0.674400660605674
HGSC	I/II	Q9ULR3	PPM1H	Protein phosphatase 1H	0.00331024575638339	-0.67734530529761094
HGSC	I/II	P16035	TIMP2	Metalloproteinase inhibitor 2	0.00543635572011888	-0.677561723424028
HGSC	I/II	P20933	AGA	N(4)-(beta-N-acetylglucosaminyl)-L-asparaginase	1.5674465837158e-4	-0.680568757775402
HGSC	I/II	Q92604	LPGAT1	Acyl-CoA:lysophosphatidylglycerol acyltransferase 1	2.99518146560168e-6	-0.682115514368762
HGSC	I/II	Q11206	ST3GAL4	CMP-N-acetylneuraminate-beta-galactosamide-alpha-2.3-sialyltransferase 4	0.00419585695466917	-0.684539939951651
HGSC	I/II	Q9C040	TRIM2	Tripartite motif-containing protein 2	3.79922190417563e-5	-0.685709798609799
HGSC	I/II	P07686	HEXB	Beta-hexosaminidase subunit beta	1.4260683014548e-5	-0.686430738866079
HGSC	I/II	O60462	NRP2	Neuropilin-2	0.00415226526207416	-0.687062169901527
HGSC	I/II	Q9NZU0	FLRT3	Leucine-rich repeat transmembrane protein FLRT3	0.0479539623065951	-0.688153398692789
HGSC	I/II	P50135	HNMT	Histamine N-methyltransferase	1.2431759713212e-4	-0.689661636052734
HGSC	I/II	Q96R05	RBP7	Retinoid-binding protein 7	0.0224246554040857	-0.690683180296619
HGSC	I/II	Q96PC3	AP1S3	AP-1 complex subunit sigma-3	0.0111304578450062	-0.696874219906099
HGSC	I/II	Q99683	MAP3K5	Mitogen-activated protein kinase kinase kinase 5	1.30573517402046e-6	-0.69927416321956
HGSC	I/II	Q9P2C4	TMEM181	Transmembrane protein 181	0.00421682932811378	-0.699825537849047
HGSC	I/II	Q01650	SLC7A5	Large neutral amino acids transporter small subunit 1	0.0271650990879971	-0.700593723161396
HGSC	I/II	O95834	EML2	Echinoderm microtubule-associated protein-like 2	1.1153389786743e-4	-0.701046287112574
HGSC	I/II	P17540	CKMT2	Creatine kinase S-type. mitochondrial	0.0110406393319562	-0.701988472915517
HGSC	I/II	Q86WK9	PAQR7	Membrane progestin receptor alpha	0.00334503457994156	-0.703236813506176
HGSC	I/II	Q8TER0	SNED1	Sushi. nidogen and EGF-like domain-containing protein 1	0.00573091996995333	-0.704278382724985
HGSC	I/II	A0A0B4J1V2	IGHV2-26	Immunoglobulin heavy variable 2-26	0.0346937490091129	-0.704380620300838
HGSC	I/II	P15311	EZR	Ezrin	6.06383407734135e-5	-0.704749738634456
HGSC	I/II	O95361	TRIM16	Tripartite motif-containing protein 16	0.00272496537450583	-0.706016327450493
HGSC	I/II	Q9UEW8	STK39	STE20/SPS1-related proline-alanine-rich protein kinase	1.6065563032227e-4	-0.706392902700818
HGSC	I/II	P25445	FAS	Tumor necrosis factor receptor superfamily member 6	3.20638659463603e-5	-0.708889188416748
HGSC	I/II	Q9UM54	MYO6	Unconventional myosin-VI	1.81907163500174e-5	-0.708950957272139
HGSC	I/II	Q8NEU8	APPL2	DCC-interacting protein 13-beta	1.54449193230574e-8	-0.709895058524634
HGSC	I/II	Q8IYJ3	SYTL1	Synaptotagmin-like protein 1	6.023591751312e-4	-0.711126855244553
HGSC	I/II	Q14353	GAMT	Guanidinoacetate N-methyltransferase	7.8438120500522e-4	-0.711164798367967
HGSC	I/II	Q8TF65	GIPC2	PDZ domain-containing protein GIPC2	0.0234871109261904	-0.713864315011113
HGSC	I/II	P98196	ATP11A	Phospholipid-transporting ATPase IH	2.6389044790844e-4	-0.716590358143713
HGSC	I/II	O60825	PFKFB2	6-phosphofructo-2-kinase/fructose-2.6-bisphosphatase 2	4.1864284423433e-5	-0.718150988638383
HGSC	I/II	P42685	FRK	Tyrosine-protein kinase FRK	0.00102397845814916	-0.718714169939562
HGSC	I/II	Q09328	MGAT5	Alpha-1.6-mannosylglycoprotein 6-beta-N-acetylglucosaminyltransferase A	3.80373727985432e-5	-0.720801840838415
HGSC	I/II	O95571	ETHE1	Persulfide dioxygenase ETHE1. mitochondrial	1.5264615247934e-4	-0.721231571530419
HGSC	I/II	O94905	ERLIN2	Erlin-2	7.92723377788322e-7	-0.721517546270775
HGSC	I/II	P04424	ASL	Argininosuccinate lyase	2.4614417687607e-4	-0.721589608367773
HGSC	I/II	P11047	LAMC1	Laminin subunit gamma-1	0.00174847973090433	-0.722320256525396
HGSC	I/II	Q9Y342	PLLP	Plasmolipin	0.0387736072501614	-0.723541237410513
HGSC	I/II	O60701	UGDH	UDP-glucose 6-dehydrogenase	4.2699559327818e-4	-0.723586221626961
HGSC	I/II	Q86WU2	LDHD	Probable D-lactate dehydrogenase. mitochondrial	0.00397055288200845	-0.724706893123268
HGSC	I/II	P24043	LAMA2	Laminin subunit alpha-2	0.00376285754333837	-0.729169428546185
HGSC	I/II	P01034	CST3	Cystatin-C	7.9112175592217e-4	-0.734094730621988
HGSC	I/II	P20062	TCN2	Transcobalamin-2	0.00700031250135404	-0.734377721477843
HGSC	I/II	Q2TB90	HKDC1	Hexokinase HKDC1	0.00368472599544935	-0.735098538918763
HGSC	I/II	Q04912	MST1R	Macrophage-stimulating protein receptor	0.00256008606993098	-0.735110698475685
HGSC	I/II	P08473	MME	Neprilysin	0.0261910864682348	-0.74471164485413
HGSC	I/II	O00584	RNASET2	Ribonuclease T2	0.00309193588025064	-0.745680896789807
HGSC	I/II	Q15418	RPS6KA1	Ribosomal protein S6 kinase alpha-1	1.49809902324236e-5	-0.74825361878783
HGSC	I/II	P40145	ADCY8	Adenylate cyclase type 8	0.025415190444934	-0.749905368536299
HGSC	I/II	Q8WXI4	ACOT11	Acyl-coenzyme A thioesterase 11	7.0706712556182e-4	-0.75237611812059
HGSC	I/II	Q5T0W9	FAM83B	Protein FAM83B	0.00376285754333837	-0.753810288212976
HGSC	I/II	Q16880	UGT8	2-hydroxyacylsphingosine 1-beta-galactosyltransferase	0.00706324236045262	-0.755471548794006
HGSC	I/II	Q63HM1	AFMID	Kynurenine formamidase	0.00239642379983474	-0.758091094469564
HGSC	I/II	Q8IU68	TMC8	Transmembrane channel-like protein 8	0.0173654453824444	-0.759787630324568
HGSC	I/II	O15327	INPP4B	Inositol polyphosphate 4-phosphatase type II	4.762075191315e-4	-0.76220366997965
HGSC	I/II	P28827	PTPRM	Receptor-type tyrosine-protein phosphatase mu	1.4843558800574e-4	-0.766302254427817
HGSC	I/II	P17936	IGFBP3	Insulin-like growth factor-binding protein 3	0.0242518144716358	-0.766621480441264
HGSC	I/II	Q8N118	CYP4X1	Cytochrome P450 4X1	0.0325812237033086	-0.768313249532894
HGSC	I/II	O00519	FAAH	Fatty-acid amide hydrolase 1	2.6821838135071e-4	-0.76840542813393
HGSC	I/II	Q8TB73	NDNF	Protein NDNF	0.0254694485712336	-0.769452409085639
HGSC	I/II	Q9HCH5	SYTL2	Synaptotagmin-like protein 2	0.0350795269014618	-0.770590491437118
HGSC	I/II	O94760	DDAH1	N(G).N(G)-dimethylarginine dimethylaminohydrolase 1	8.1643025816091e-4	-0.771661311520786
HGSC	I/II	P39059	COL15A1	Collagen alpha-1(XV) chain	0.00802717949351768	-0.772742515604957
HGSC	I/II	P05026	ATP1B1	Sodium/potassium-transporting ATPase subunit beta-1	2.9748532755178e-4	-0.774870649999528
HGSC	I/II	Q0P6H9	TMEM62	Transmembrane protein 62	5.7759815869016e-4	-0.779819834889246
HGSC	I/II	P00390	GSR	Glutathione reductase. mitochondrial	8.9317296692812e-8	-0.786701238497093
HGSC	I/II	Q14376	GALE	UDP-glucose 4-epimerase	2.9748532755178e-4	-0.791183991601509
HGSC	I/II	Q5SRH9	TTC39A	Tetratricopeptide repeat protein 39A	0.0183995208770971	-0.795288041826915
HGSC	I/II	Q6W4X9	MUC6	Mucin-6	0.00901877065013409	-0.797219673773697
HGSC	I/II	P20337	RAB3B	Ras-related protein Rab-3B	0.00544421416536151	-0.797878882094769
HGSC	I/II	Q16270	IGFBP7	Insulin-like growth factor-binding protein 7	0.0034756165972051	-0.79828282701429
HGSC	I/II	Q5VYY1	ANKRD22	Ankyrin repeat domain-containing protein 22	0.0282436876078792	-0.799025449094543
HGSC	I/II	P55058	PLTP	Phospholipid transfer protein	0.0213491465154931	-0.800061176045901
HGSC	I/II	Q7L5Y1	ENOSF1	Mitochondrial enolase superfamily member 1	1.05177548988347e-6	-0.803119274674279
HGSC	I/II	Q86YB7	ECHDC2	Enoyl-CoA hydratase domain-containing protein 2. mitochondrial	5.7759815869016e-4	-0.803425812185783
HGSC	I/II	P00491	PNP	Purine nucleoside phosphorylase	4.0747163230889e-4	-0.805436319066056
HGSC	I/II	Q9UHN6	CEMIP2	Inactive cell surface hyaluronidase CEMIP2	8.51163278665653e-7	-0.808341849945998
HGSC	I/II	P12830	CDH1	Cadherin-1	0.00262128590286973	-0.808473487088301
HGSC	I/II	Q8WXK1	ASB15	Ankyrin repeat and SOCS box protein 15	0.00102658600604416	-0.809934641977074
HGSC	I/II	Q9Y365	STARD10	START domain-containing protein 10	7.4882092011428e-4	-0.814664116913012
HGSC	I/II	P35754	GLRX	Glutaredoxin-1	0.00132061727364472	-0.815698597405301
HGSC	I/II	Q9H7D0	DOCK5	Dedicator of cytokinesis protein 5	1.05177548988347e-6	-0.81631218416041
HGSC	I/II	P52569	SLC7A2	Cationic amino acid transporter 2	0.0215546909879305	-0.817690932068603
HGSC	I/II	Q99828	CIB1	Calcium and integrin-binding protein 1	9.6334882188915e-4	-0.820105946920441
HGSC	I/II	Q8TD43	TRPM4	Transient receptor potential cation channel subfamily M member 4	3.21396137907438e-5	-0.820898875690373
HGSC	I/II	P25391	LAMA1	Laminin subunit alpha-1	0.00353930026459134	-0.828878801901926
HGSC	I/II	Q16363	LAMA4	Laminin subunit alpha-4	0.00246392066754298	-0.833149675196557
HGSC	I/II	Q9UHK6	AMACR	Alpha-methylacyl-CoA racemase	3.9788959935647e-4	-0.835225535351074
HGSC	I/II	Q6UVY6	MOXD1	DBH-like monooxygenase protein 1	0.0381345483279613	-0.845139646621575
HGSC	I/II	Q99487	PAFAH2	Platelet-activating factor acetylhydrolase 2. cytoplasmic	1.55837169485842e-6	-0.846747209416459
HGSC	I/II	P52895	AKR1C2	Aldo-keto reductase family 1 member C2	0.0157017650382898	-0.847516370834828
HGSC	I/II	Q9H6S3	EPS8L2	Epidermal growth factor receptor kinase substrate 8-like protein 2	2.5776401640363e-4	-0.857376386133105
HGSC	I/II	O60238	BNIP3L	BCL2/adenovirus E1B 19 kDa protein-interacting protein 3-like	0.00355886096615331	-0.861881050480832
HGSC	I/II	Q9P2D8	UNC79	Protein unc-79 homolog	0.0347029668399325	-0.864772049741731
HGSC	I/II	Q7L5L3	GDPD3	Lysophospholipase D GDPD3	0.0138624920676803	-0.872097765726527
HGSC	I/II	Q86SF2	GALNT7	N-acetylgalactosaminyltransferase 7	1.18186829470177e-5	-0.872524459191126
HGSC	I/II	Q9Y619	SLC25A15	Mitochondrial ornithine transporter 1	0.00117593298900981	-0.882463658167164
HGSC	I/II	P04066	FUCA1	Tissue alpha-L-fucosidase	9.96169157247352e-7	-0.883461918913476
HGSC	I/II	P14384	CPM	Carboxypeptidase M	0.00511327263084453	-0.884461718291101
HGSC	I/II	Q5VV41	ARHGEF16	Rho guanine nucleotide exchange factor 16	9.96169157247352e-7	-0.887448163102349
HGSC	I/II	Q5R3I4	TTC38	Tetratricopeptide repeat protein 38	8.9317296692812e-8	-0.889399919550256
HGSC	I/II	O15438	ABCC3	ATP-binding cassette sub-family C member 3	5.3677598161763e-4	-0.890110931294177
HGSC	I/II	Q8NE62	CHDH	Choline dehydrogenase. mitochondrial	4.2096529440046e-4	-0.895968865578571
HGSC	I/II	P17931	LGALS3	Galectin-3	9.9303348198317e-5	-0.900404663537394
HGSC	I/II	Q13443	ADAM9	Disintegrin and metalloproteinase domain-containing protein 9	8.71806404545368e-8	-0.900585248625446
HGSC	I/II	Q6P1M3	LLGL2	LLGL scribble cell polarity complex component 2	2.4761280078405e-5	-0.90095656147956
HGSC	I/II	Q96DG6	CMBL	Carboxymethylenebutenolidase homolog	0.00264127795976521	-0.901423573778862
HGSC	I/II	Q13882	PTK6	Protein-tyrosine kinase 6	0.00752102072668708	-0.903278116165744
HGSC	I/II	Q7Z406	MYH14	Myosin-14	0.00112557774144365	-0.906810320673456
HGSC	I/II	K7EJ46	SMIM22	Small integral membrane protein 22	0.0369064474656522	-0.909541370535974
HGSC	I/II	Q14112	NID2	Nidogen-2	0.00172925683016712	-0.914693226109227
HGSC	I/II	Q9UD71	PPP1R1B	Protein phosphatase 1 regulatory subunit 1B	0.0492484954024607	-0.91521420524633
HGSC	I/II	P01033	TIMP1	Metalloproteinase inhibitor 1	0.00903282844551942	-0.915355436263006
HGSC	I/II	A0A075B6I4	IGLV10-54	Immunoglobulin lambda variable 10-54	0.00225340534060582	-0.920829225671
HGSC	I/II	O43272	PRODH	Proline dehydrogenase 1. mitochondrial	0.0300861667265065	-0.922990191643213
HGSC	I/II	Q14651	PLS1	Plastin-1	1.2228717251269e-4	-0.926554596887636
HGSC	I/II	P30039	PBLD	Phenazine biosynthesis-like domain-containing protein	6.6920085215283e-5	-0.92989368262672
HGSC	I/II	P01591	JCHAIN	Immunoglobulin J chain	0.00488818756006024	-0.930217350153852
HGSC	I/II	P08294	SOD3	Extracellular superoxide dismutase [Cu-Zn]	0.0364377758915509	-0.932146755757828
HGSC	I/II	Q14894	CRYM	Ketimine reductase mu-crystallin	0.00393396073950842	-0.932253187719161
HGSC	I/II	P13688	CEACAM1	Carcinoembryonic antigen-related cell adhesion molecule 1	0.0219972416106476	-0.939584545352972
HGSC	I/II	Q9NQ84	GPRC5C	G-protein coupled receptor family C group 5 member C	0.00393396073950842	-0.939913704600714
HGSC	I/II	Q9UBX7	KLK11	Kallikrein-11	0.00353799810519377	-0.942282893200225
HGSC	I/II	Q8NFL0	B3GNT7	UDP-GlcNAc:betaGal beta-1.3-N-acetylglucosaminyltransferase 7	0.00323209818638477	-0.943995471344574
HGSC	I/II	O00748	CES2	Cocaine esterase	0.00682353500175672	-0.944741659461143
HGSC	I/II	Q13510	ASAH1	Acid ceramidase	7.89507947853732e-7	-0.950767655661945
HGSC	I/II	Q92903	CDS1	Phosphatidate cytidylyltransferase 1	2.0224131422085e-4	-0.955950843616058
HGSC	I/II	Q86SQ4	ADGRG6	Adhesion G-protein coupled receptor G6	0.00334503457994156	-0.96012331540083
HGSC	I/II	O95154	AKR7A3	Aflatoxin B1 aldehyde reductase member 3	0.028450487963066	-0.960749601787594
HGSC	I/II	Q6PCB6	ABHD17C	Alpha/beta hydrolase domain-containing protein 17C	7.5584256060511e-4	-0.962129855780715
HGSC	I/II	P15291	B4GALT1	Beta-1.4-galactosyltransferase 1	7.86304533653446e-6	-0.966349406439942
HGSC	I/II	P02750	LRG1	Leucine-rich alpha-2-glycoprotein	7.6310964731031e-4	-0.966410195923705
HGSC	I/II	Q8TD06	AGR3	Anterior gradient protein 3	7.5334923666458e-4	-0.969321318136153
HGSC	I/II	P18428	LBP	Lipopolysaccharide-binding protein	0.00285765915778372	-0.97106211639084306
HGSC	I/II	P18827	SDC1	Syndecan-1	0.00205074581042616	-0.976164565361463
HGSC	I/II	P51690	ARSL	Arylsulfatase L	0.00616904657327333	-0.985061259080366
HGSC	I/II	O95969	SCGB1D2	Secretoglobin family 1D member 2	0.0471202571639171	-0.985172401367201
HGSC	I/II	P12532	CKMT1A	Creatine kinase U-type. mitochondrial	0.0120649338505593	-0.986010476731215
HGSC	I/II	O75146	HIP1R	Huntingtin-interacting protein 1-related protein	1.98877625911812e-8	-0.986409389621493
HGSC	I/II	P02144	MB	Myoglobin	0.0290776678484381	-0.991746821066933
HGSC	I/II	Q9BWP8	COLEC11	Collectin-11	0.0344685962934074	-1.00063454362219
HGSC	I/II	Q9GZM7	TINAGL1	Tubulointerstitial nephritis antigen-like	4.378959214446e-4	-1.00081389925406
HGSC	I/II	Q9H190	SDCBP2	Syntenin-2	0.00274816135773451	-1.00912939618578
HGSC	I/II	P17301	ITGA2	Integrin alpha-2	4.6856317259138e-5	-1.00995953096282
HGSC	I/II	O75356	ENTPD5	Nucleoside diphosphate phosphatase ENTPD5	2.38367377158083e-6	-1.01483938137577
HGSC	I/II	Q9NQT8	KIF13B	Kinesin-like protein KIF13B	4.42358526461913e-12	-1.03112366151107
HGSC	I/II	P55774	CCL18	C-C motif chemokine 18	0.00505843773119317	-1.03558519344301
HGSC	I/II	Q09327	MGAT3	Beta-1.4-mannosyl-glycoprotein 4-beta-N-acetylglucosaminyltransferase	1.1348470439349e-4	-1.03791192606117
HGSC	I/II	Q9Y6Q5	AP1M2	AP-1 complex subunit mu-2	2.1794427905316e-4	-1.03813308896113
HGSC	I/II	P30838	ALDH3A1	Aldehyde dehydrogenase. dimeric NADP-preferring	6.9673194939993e-4	-1.04438095333348
HGSC	I/II	Q12929	EPS8	Epidermal growth factor receptor kinase substrate 8	3.04845667359313e-7	-1.05225811183475
HGSC	I/II	Q9ULC5	ACSL5	Long-chain-fatty-acid--CoA ligase 5	3.9511504620372e-4	-1.06515599631564
HGSC	I/II	Q8N474	SFRP1	Secreted frizzled-related protein 1	0.0277662200388442	-1.07155650311731
HGSC	I/II	Q8TC26	TMEM163	Transmembrane protein 163	0.00215231740670357	-1.07308103907536
HGSC	I/II	P42330	AKR1C3	Aldo-keto reductase family 1 member C3	3.95621739355077e-5	-1.07558142621628
HGSC	I/II	Q8NBJ4	GOLM1	Golgi membrane protein 1	1.73600624572936e-7	-1.1001960450291
HGSC	I/II	Q5GFL6	VWA2	von Willebrand factor A domain-containing protein 2	6.6007459641699e-4	-1.10266711981126
HGSC	I/II	Q9Y2S2	CRYL1	Lambda-crystallin homolog	3.45631147033447e-8	-1.14050346341761
HGSC	I/II	P09237	MMP7	Matrilysin	0.00524295004838454	-1.14651120466183
HGSC	I/II	P19440	GGT1	Glutathione hydrolase 1 proenzyme	0.0146634687311256	-1.15026626467401
HGSC	I/II	Q9H3R2	MUC13	Mucin-13	0.0134104228109604	-1.15784977040832
HGSC	I/II	Q86UN3	RTN4RL2	Reticulon-4 receptor-like 2	0.0200628312266158	-1.16078615327439
HGSC	I/II	P00352	ALDH1A1	Aldehyde dehydrogenase 1A1	1.867901893213e-4	-1.1704409692871
HGSC	I/II	O43570	CA12	Carbonic anhydrase 12	8.5603204216912e-4	-1.17383482720186
HGSC	I/II	O00391	QSOX1	Sulfhydryl oxidase 1	9.19728243410312e-6	-1.18148881802917
HGSC	I/II	P48307	TFPI2	Tissue factor pathway inhibitor 2	0.0230051634574793	-1.18283299053128
HGSC	I/II	Q5TBC7	BCL2L15	Bcl-2-like protein 15	0.00393396073950842	-1.19792371410782
HGSC	I/II	P19075	TSPAN8	Tetraspanin-8	0.00835247395588651	-1.20811345131633
HGSC	I/II	O43490	PROM1	Prominin-1	2.50376062466589e-6	-1.21288124672376
HGSC	I/II	Q99685	MGLL	Monoglyceride lipase	1.22201707681002e-5	-1.22039508761179
HGSC	I/II	O00194	RAB27B	Ras-related protein Rab-27B	8.0927299240076e-4	-1.22169261852127
HGSC	I/II	P27487	DPP4	Dipeptidyl peptidase 4	0.00443038368032836	-1.23412092778924
HGSC	I/II	Q9Y6U3	SCIN	Scinderin	1.05177548988347e-6	-1.23521835437886
HGSC	I/II	P07942	LAMB1	Laminin subunit beta-1	2.06444427635102e-6	-1.23916149627629
HGSC	I/II	P08581	MET	Hepatocyte growth factor receptor	2.87590391006995e-6	-1.28053109874061
HGSC	I/II	O95497	VNN1	Pantetheinase	0.00112310480309174	-1.28171266671952
HGSC	I/II	P21397	MAOA	Amine oxidase [flavin-containing] A	2.1560301812822e-5	-1.2982878016929
HGSC	I/II	P19801	AOC1	Amiloride-sensitive amine oxidase [copper-containing]	3.3835754280972e-4	-1.30097145100521
HGSC	I/II	P15941	MUC1	Mucin-1	0.00221581740232851	-1.30250666045656
HGSC	I/II	P09525	ANXA4	Annexin A4	1.73600624572936e-7	-1.34897300129428
HGSC	I/II	O75556	SCGB2A1	Mammaglobin-B	0.00148401281348961	-1.36639520365451
HGSC	I/II	P21266	GSTM3	Glutathione S-transferase Mu 3	1.04925924407083e-6	-1.37663175365834
HGSC	I/II	O60218	AKR1B10	Aldo-keto reductase family 1 member B10	5.8277800874134e-4	-1.39197865684865
HGSC	I/II	Q16769	QPCT	Glutaminyl-peptide cyclotransferase	3.344997300145e-4	-1.39533000548756
HGSC	I/II	P25815	S100P	Protein S100-P	0.00324118281320641	-1.40114184760712
HGSC	I/II	P80188	LCN2	Neutrophil gelatinase-associated lipocalin	0.0024368233450081	-1.44295562680178
HGSC	I/II	Q6UX06	OLFM4	Olfactomedin-4	0.0115702041097784	-1.45633842382004
HGSC	I/II	Q99988	GDF15	Growth/differentiation factor 15	8.22954631955052e-6	-1.45653262163334
HGSC	I/II	P32929	CTH	Cystathionine gamma-lyase	2.23124838440912e-6	-1.46349132206852
HGSC	I/II	Q8IZV5	RDH10	Retinol dehydrogenase 10	3.36157140905013e-7	-1.50389083158441
HGSC	I/II	P08263	GSTA1	Glutathione S-transferase A1	0.0224989485954335	-1.52366687772767
HGSC	I/II	Q9HC84	MUC5B	Mucin-5B	5.7854280156514e-4	-1.56221521856832
HGSC	I/II	Q16651	PRSS8	Prostasin	1.93499750951733e-6	-1.60280565918419
HGSC	I/II	Q8NFJ5	GPRC5A	Retinoic acid-induced protein 3	1.2347091291926e-4	-1.62623655223255
HGSC	I/II	P31947	SFN	14-3-3 protein sigma	4.67993185426679e-7	-1.83180385045019
HGSC	I/II	Q93099	HGD	Homogentisate 1.2-dioxygenase	4.57938672113519e-5	-1.85204473553732
HGSC	I/II	O60635	TSPAN1	Tetraspanin-1	4.98485242565088e-5	-1.95522862205784
HGSC	I/II	Q9Y2T3	GDA	Guanine deaminase	7.78307887522568e-8	-2.01649838306831
HGSC	I/II	O95994	AGR2	Anterior gradient protein 2 homolog	3.45631147033447e-8	-3.02252760829966
HGSC	I/II	P01833	PIGR	Polymeric immunoglobulin receptor	6.56110275911971e-11	-3.13251716464595
HGSC	III/IV	P23297	S100A1	Protein S100-A1	3.92472794452444e-12	2.67368473601352
HGSC	III/IV	O76070	SNCG	Gamma-synuclein	3.42068506696753e-13	2.3612277292471
HGSC	III/IV	P29373	CRABP2	Cellular retinoic acid-binding protein 2	3.92472794452444e-12	1.99286711700885
HGSC	III/IV	Q9HCB6	SPON1	Spondin-1	1.04767219850625e-7	1.6287213469879
HGSC	III/IV	P23219	PTGS1	Prostaglandin G/H synthase 1	3.10885884114142e-8	1.39030264646901
HGSC	III/IV	Q96RQ9	IL4I1	L-amino-acid oxidase	8.66753819981173e-6	1.37774502046891
HGSC	III/IV	P42771	CDKN2A	Cyclin-dependent kinase inhibitor 2A	3.403237584933e-7	1.3719312885933
HGSC	III/IV	P50895	BCAM	Basal cell adhesion molecule	3.79375294815294e-8	1.35696820388068
HGSC	III/IV	P55285	CDH6	Cadherin-6	1.12232940656128e-6	1.22991460578832
HGSC	III/IV	P43003	SLC1A3	Excitatory amino acid transporter 1	3.88911895171889e-7	1.170691747733
HGSC	III/IV	P15328	FOLR1	Folate receptor alpha	6.74452223098651e-5	1.14637453015789
HGSC	III/IV	P20591	MX1	Interferon-induced GTP-binding protein Mx1	9.62185359455982e-5	1.13821458052711
HGSC	III/IV	P00966	ASS1	Argininosuccinate synthase	1.04767219850625e-7	1.09243617962593
HGSC	III/IV	Q13421	MSLN	Mesothelin	9.7995441999901e-4	1.0727077640146
HGSC	III/IV	P40424	PBX1	Pre-B-cell leukemia transcription factor 1	1.81449102656424e-7	1.04109464001104
HGSC	III/IV	Q9P2K5	MYEF2	Myelin expression factor 2	2.2309748067155e-9	1.02856678835291
HGSC	III/IV	Q9NZA1	CLIC5	Chloride intracellular channel protein 5	3.3480615418038e-4	0.970739837433548
HGSC	III/IV	P40305	IFI27	Interferon alpha-inducible protein 27. mitochondrial	7.2094175915274e-4	0.969788646585115
HGSC	III/IV	P16402	H1-3	Histone H1.3	1.38302746516519e-5	0.934492641534419
HGSC	III/IV	Q99584	S100A13	Protein S100-A13	1.63342164527864e-9	0.921262698124126
HGSC	III/IV	Q9UBH6	XPR1	Solute carrier family 53 member 1	8.0378387375332e-8	0.902308934058247
HGSC	III/IV	Q7L266	ASRGL1	Isoaspartyl peptidase/L-asparaginase	0.00521307559675822	0.875395766493211
HGSC	III/IV	Q10589	BST2	Bone marrow stromal antigen 2	9.79839386409226e-6	0.848746327445648
HGSC	III/IV	O75475	PSIP1	PC4 and SFRS1-interacting protein	3.90299297068757e-9	0.835046672793077
HGSC	III/IV	O15020	SPTBN2	Spectrin beta chain. non-erythrocytic 2	5.99060229991464e-8	0.834940171883371
HGSC	III/IV	P26012	ITGB8	Integrin beta-8	1.3078037994246e-4	0.832916708653372
HGSC	III/IV	P54687	BCAT1	Branched-chain-amino-acid aminotransferase. cytosolic	0.00123043801965849	0.821396385200559
HGSC	III/IV	O14933	UBE2L6	Ubiquitin/ISG15-conjugating enzyme E2 L6	9.54537055042415e-9	0.806827763516534
HGSC	III/IV	Q9H0Z9	RBM38	RNA-binding protein 38	1.36003979367419e-6	0.802965573553456
HGSC	III/IV	P09914	IFIT1	Interferon-induced protein with tetratricopeptide repeats 1	5.21221453856742e-5	0.800803106458911
HGSC	III/IV	P40425	PBX2	Pre-B-cell leukemia transcription factor 2	5.57810902601635e-7	0.799096845822024
HGSC	III/IV	P05161	ISG15	Ubiquitin-like protein ISG15	7.4939175517709e-4	0.798917070564677
HGSC	III/IV	P26022	PTX3	Pentraxin-related protein PTX3	0.0121633618350954	0.793407039246596
HGSC	III/IV	P04233	CD74	HLA class II histocompatibility antigen gamma chain	3.57710104308328e-5	0.792550430286573
HGSC	III/IV	O14879	IFIT3	Interferon-induced protein with tetratricopeptide repeats 3	4.48613194836872e-5	0.789675854751756
HGSC	III/IV	P28289	TMOD1	Tropomodulin-1	2.5170433547637e-4	0.779697187542906
HGSC	III/IV	Q15392	DHCR24	Delta(24)-sterol reductase	0.00290792080869298	0.765911709955267
HGSC	III/IV	Q03169	TNFAIP2	Tumor necrosis factor alpha-induced protein 2	7.83888609962176e-5	0.761127505042202
HGSC	III/IV	P50238	CRIP1	Cysteine-rich protein 1	0.00264478092598141	0.750530396678244
HGSC	III/IV	O00470	MEIS1	Homeobox protein Meis1	1.90843803400333e-5	0.743730092414948
HGSC	III/IV	Q6IPR1	ETFRF1	Electron transfer flavoprotein regulatory factor 1	1.04414473410804e-5	0.73338391666106
HGSC	III/IV	Q96PP8	GBP5	Guanylate-binding protein 5	0.00114736985490735	0.7328558230435
HGSC	III/IV	P01903	HLA-DRA	HLA class II histocompatibility antigen. DR alpha chain	0.0018118732044497	0.73255595153562
HGSC	III/IV	Q92918	MAP4K1	Mitogen-activated protein kinase kinase kinase kinase 1	1.3163126195532e-4	0.727183772876911
HGSC	III/IV	Q99959	PKP2	Plakophilin-2	5.4098692220086e-4	0.719635995617095
HGSC	III/IV	O95831	AIFM1	Apoptosis-inducing factor 1. mitochondrial	3.71063171097926e-7	0.716256547602757
HGSC	III/IV	O43175	PHGDH	D-3-phosphoglycerate dehydrogenase	1.3355448484948e-4	0.713235899979685
HGSC	III/IV	P09651	HNRNPA1	Heterogeneous nuclear ribonucleoprotein A1	0.00800047498802877	0.711149951489466
HGSC	III/IV	Q5T2T1	MPP7	MAGUK p55 subfamily member 7	4.39757634617195e-8	0.709073208122505
HGSC	III/IV	P32455	GBP1	Guanylate-binding protein 1	7.81655562873017e-6	0.708265362103232
HGSC	III/IV	P36959	GMPR	GMP reductase 1	4.76168096646387e-5	0.703877382449601
HGSC	III/IV	Q8TAA9	VANGL1	Vang-like protein 1	3.88911895171889e-7	0.700112679026734
HGSC	III/IV	P52943	CRIP2	Cysteine-rich protein 2	9.03826767213823e-7	0.689563173743414
HGSC	III/IV	O15551	CLDN3	Claudin-3	0.00889403568621583	0.682835852308823
HGSC	III/IV	P43304	GPD2	Glycerol-3-phosphate dehydrogenase. mitochondrial	6.42467450329966e-7	0.665409734050476
HGSC	III/IV	Q9H1B7	IRF2BPL	Probable E3 ubiquitin-protein ligase IRF2BPL	5.7145402061161695e-11	0.664624638173782
HGSC	III/IV	Q53H96	PYCR3	Pyrroline-5-carboxylate reductase 3	5.29633689431977e-6	0.663752669177046
HGSC	III/IV	Q9UGT4	SUSD2	Sushi domain-containing protein 2	0.0035672340911433	0.65983004997432
HGSC	III/IV	Q16204	CCDC6	Coiled-coil domain-containing protein 6	1.04767219850625e-7	0.65802814691054
HGSC	III/IV	Q96DC8	ECHDC3	Enoyl-CoA hydratase domain-containing protein 3. mitochondrial	0.00267702238226384	0.653923682655728
HGSC	III/IV	O75365	PTP4A3	Protein tyrosine phosphatase type IVA 3	7.74304126826392e-6	0.643797029885697
HGSC	III/IV	P01920	HLA-DQB1	HLA class II histocompatibility antigen. DQ beta 1 chain	0.00658337214318626	0.63856782071511
HGSC	III/IV	Q8IZQ5	SELENOH	Selenoprotein H	4.1312957006083e-4	0.638203222069681
HGSC	III/IV	P04637	TP53	Cellular tumor antigen p53	0.0419771834222325	0.635168454715791
HGSC	III/IV	P33993	MCM7	DNA replication licensing factor MCM7	2.1592561534582e-4	0.634671116465292
HGSC	III/IV	Q96E39	RBMXL1	RNA binding motif protein. X-linked-like-1	4.78715458429698e-7	0.634478052124809
HGSC	III/IV	P58107	EPPK1	Epiplakin	0.0035731967715833	0.633668415403189
HGSC	III/IV	Q13740	ALCAM	CD166 antigen	0.00389888855669145	0.632133936645971
HGSC	III/IV	P07311	ACYP1	Acylphosphatase-1	5.4625100825786e-6	0.629200941289456
HGSC	III/IV	Q9Y6K5	OAS3	2'-5'-oligoadenylate synthase 3	3.08445518671399e-5	0.629182776342537
HGSC	III/IV	Q6P1X6	C8orf82	UPF0598 protein C8orf82	8.84168414763895e-7	0.628824989270546
HGSC	III/IV	P20592	MX2	Interferon-induced GTP-binding protein Mx2	6.5537778802492e-5	0.628438240331432
HGSC	III/IV	P78347	GTF2I	General transcription factor II-I	2.30191012837619e-7	0.625501154168827
HGSC	III/IV	P52292	KPNA2	Importin subunit alpha-1	4.4074891343351e-4	0.623032768454577
HGSC	III/IV	Q6ZMP0	THSD4	Thrombospondin type-1 domain-containing protein 4	0.00835483475924071	0.621493236989879
HGSC	III/IV	Q14980	NUMA1	Nuclear mitotic apparatus protein 1	5.82675611242931e-10	0.614795175977745
HGSC	III/IV	P09758	TACSTD2	Tumor-associated calcium signal transducer 2	0.0360156958769528	0.613958464858619
HGSC	III/IV	Q9NYJ1	COA4	Cytochrome c oxidase assembly factor 4 homolog. mitochondrial	3.17558047765856e-5	0.611276400880065
HGSC	III/IV	Q04837	SSBP1	Single-stranded DNA-binding protein. mitochondrial	5.19874976439919e-8	0.610957591119043
HGSC	III/IV	Q03518	TAP1	Antigen peptide transporter 1	3.0301374620551e-4	0.60689658105751
HGSC	III/IV	Q96ES6	MFSD3	Major facilitator superfamily domain-containing protein 3	4.52369321884292e-5	0.600573937518487
HGSC	III/IV	Q14566	MCM6	DNA replication licensing factor MCM6	2.5261849927253e-4	0.600506123938228
HGSC	III/IV	Q8TCB0	IFI44	Interferon-induced protein 44	0.00185448280756715	0.599580834614061
HGSC	III/IV	P79483	HLA-DRB3	HLA class II histocompatibility antigen. DR beta 3 chain	0.0467060523277121	0.59943256133803
HGSC	III/IV	Q03519	TAP2	Antigen peptide transporter 2	2.456257171338e-4	0.599320766848837
HGSC	III/IV	P49736	MCM2	DNA replication licensing factor MCM2	2.341203589837e-4	0.5981653976744
HGSC	III/IV	P42224	STAT1	Signal transducer and activator of transcription 1-alpha/beta	9.94203155155391e-5	0.597617172436863
HGSC	III/IV	Q9NVP2	ASF1B	Histone chaperone ASF1B	0.00119566732047271	0.597408367697382
HGSC	III/IV	P25205	MCM3	DNA replication licensing factor MCM3	2.4166427237243e-4	0.59698394901196
HGSC	III/IV	P09326	CD48	CD48 antigen	0.0164700605025907	0.596741503979874
HGSC	III/IV	O00592	PODXL	Podocalyxin	0.00197462583103254	0.595686128694542
HGSC	III/IV	P09913	IFIT2	Interferon-induced protein with tetratricopeptide repeats 2	9.4592124373989e-4	0.593364743801235
HGSC	III/IV	Q15125	EBP	3-beta-hydroxysteroid-Delta(8).Delta(7)-isomerase	8.945774033765e-4	0.59332807483476
HGSC	III/IV	Q16666	IFI16	Gamma-interferon-inducible protein 16	1.97531020352782e-5	0.592032331188635
HGSC	III/IV	Q13228	SELENBP1	Methanethiol oxidase	0.00226863113188963	0.589897265971983
HGSC	III/IV	O00148	DDX39A	ATP-dependent RNA helicase DDX39A	5.35452844844986e-6	0.588342068727574
HGSC	III/IV	Q02539	H1-1	Histone H1.1	0.00996803761973528	0.585068541672269
HGSC	III/IV	P22083	FUT4	Alpha-(1.3)-fucosyltransferase 4	2.31553681583218e-6	-0.585199173339805
HGSC	III/IV	P05546	SERPIND1	Heparin cofactor 2	0.00277948355746903	-0.585753577615106
HGSC	III/IV	P36980	CFHR2	Complement factor H-related protein 2	0.00303669264991683	-0.586003091255487
HGSC	III/IV	Q11206	ST3GAL4	CMP-N-acetylneuraminate-beta-galactosamide-alpha-2.3-sialyltransferase 4	5.4098692220086e-4	-0.586352155250467
HGSC	III/IV	Q9UHN6	CEMIP2	Inactive cell surface hyaluronidase CEMIP2	1.50612792856073e-6	-0.586474600932876
HGSC	III/IV	P39060	COL18A1	Collagen alpha-1(XVIII) chain	4.69876289612642e-5	-0.58758732445094
HGSC	III/IV	P36955	SERPINF1	Pigment epithelium-derived factor	0.0056636311089197	-0.587711013409322
HGSC	III/IV	Q8TER0	SNED1	Sushi. nidogen and EGF-like domain-containing protein 1	0.00167037866679981	-0.590545076402593
HGSC	III/IV	P16157	ANK1	Ankyrin-1	0.0353736808331666	-0.591003562629073
HGSC	III/IV	O60237	PPP1R12B	Protein phosphatase 1 regulatory subunit 12B	0.0121279192603449	-0.591397992282293
HGSC	III/IV	Q9BY15	ADGRE3	Adhesion G protein-coupled receptor E3	0.00124877745939198	-0.59192386313382
HGSC	III/IV	Q9UGM5	FETUB	Fetuin-B	0.00312323474305506	-0.592427476529086
HGSC	III/IV	P17927	CR1	Complement receptor type 1	0.00690550462346655	-0.593055211352192
HGSC	III/IV	P22891	PROZ	Vitamin K-dependent protein Z	0.0123732849946326	-0.594874043293158
HGSC	III/IV	O00560	SDCBP	Syntenin-1	2.11009121462993e-5	-0.596075621822671
HGSC	III/IV	Q9Y616	IRAK3	Interleukin-1 receptor-associated kinase 3	6.8294514050425e-4	-0.59664477891956
HGSC	III/IV	P18510	IL1RN	Interleukin-1 receptor antagonist protein	0.00818196030451441	-0.597137003824818
HGSC	III/IV	P08174	CD55	Complement decay-accelerating factor	4.5113131793825e-4	-0.598606154426916
HGSC	III/IV	Q9BY76	ANGPTL4	Angiopoietin-related protein 4	0.031152264443378	-0.598905976323441
HGSC	III/IV	O60547	GMDS	GDP-mannose 4.6 dehydratase	9.12428458737293e-5	-0.599175487480405
HGSC	III/IV	Q13753	LAMC2	Laminin subunit gamma-2	0.0035731967715833	-0.599879602189533
HGSC	III/IV	Q63HM1	AFMID	Kynurenine formamidase	0.0010024176999294	-0.601049389953122
HGSC	III/IV	P14384	CPM	Carboxypeptidase M	0.00964688753441976	-0.601669866551561
HGSC	III/IV	P03950	ANG	Angiogenin	3.3480615418038e-4	-0.601741627404182
HGSC	III/IV	Q14515	SPARCL1	SPARC-like protein 1	8.4064690376131e-4	-0.602948188561025
HGSC	III/IV	P08473	MME	Neprilysin	0.0131972444027861	-0.60529052852561
HGSC	III/IV	P00748	F12	Coagulation factor XII	0.00155426779588872	-0.605558094782397
HGSC	III/IV	P15428	HPGD	15-hydroxyprostaglandin dehydrogenase [NAD(+)]	0.00523697222947902	-0.606106696683216
HGSC	III/IV	A0A0B4J1U3	IGLV1-36	Immunoglobulin lambda variable 1-36	0.024243549927111	-0.607066347650226
HGSC	III/IV	P27169	PON1	Serum paraoxonase/arylesterase 1	0.00384725121831975	-0.607760498653612
HGSC	III/IV	P02768	ALB	Albumin	6.4150490175742e-4	-0.607784665216954
HGSC	III/IV	P05108	CYP11A1	Cholesterol side-chain cleavage enzyme. mitochondrial	0.0300596818524561	-0.607847633645453
HGSC	III/IV	P02760	AMBP	Protein AMBP	0.00168289303379026	-0.608338115706875
HGSC	III/IV	Q8IVI9	NOSTRIN	Nostrin	8.39351109530758e-6	-0.608361772457279
HGSC	III/IV	Q6TDU7	DNAI7	Dynein axonemal intermediate chain 7	5.62983362897573e-5	-0.608676986892433
HGSC	III/IV	Q9NS00	C1GALT1	Glycoprotein-N-acetylgalactosamine 3-beta-galactosyltransferase 1	6.23292708655216e-7	-0.608989445050126
HGSC	III/IV	O75054	IGSF3	Immunoglobulin superfamily member 3	1.7292885343699e-4	-0.60978538224726
HGSC	III/IV	O95980	RECK	Reversion-inducing cysteine-rich protein with Kazal motifs	0.00664408607871532	-0.609997965151041
HGSC	III/IV	Q7L5Y1	ENOSF1	Mitochondrial enolase superfamily member 1	7.41901359848618e-7	-0.610512008974014
HGSC	III/IV	Q9Y394	DHRS7	Dehydrogenase/reductase SDR family member 7	7.28481069104422e-7	-0.610840590777533
HGSC	III/IV	Q8TDL5	BPIFB1	BPI fold-containing family B member 1	0.00480907287288048	-0.611096368284177
HGSC	III/IV	P00491	PNP	Purine nucleoside phosphorylase	2.5913343437938e-4	-0.611587171739217
HGSC	III/IV	P30085	CMPK1	UMP-CMP kinase	5.70432191069015e-8	-0.611988140801589
HGSC	III/IV	Q9ULS5	TMCC3	Transmembrane and coiled-coil domain protein 3	1.45574811360652e-5	-0.613586520592304
HGSC	III/IV	P08603	CFH	Complement factor H	0.00164371668203425	-0.61393709717276
HGSC	III/IV	P19827	ITIH1	Inter-alpha-trypsin inhibitor heavy chain H1	0.0026253798632345	-0.614169437931709
HGSC	III/IV	P22792	CPN2	Carboxypeptidase N subunit 2	8.269399946314e-4	-0.61440613350126
HGSC	III/IV	O75882	ATRN	Attractin	6.80575261577399e-5	-0.615274542093945
HGSC	III/IV	Q9NPR2	SEMA4B	Semaphorin-4B	1.07504381509597e-5	-0.615883562148949
HGSC	III/IV	P35858	IGFALS	Insulin-like growth factor-binding protein complex acid labile subunit	0.00541729810194237	-0.616172335676383
HGSC	III/IV	Q86SQ4	ADGRG6	Adhesion G-protein coupled receptor G6	0.00998394000648737	-0.616675435856785
HGSC	III/IV	P35542	SAA4	Serum amyloid A-4 protein	0.00961794650079367	-0.617865200329909
HGSC	III/IV	P43652	AFM	Afamin	0.00129657571996438	-0.620927426055916
HGSC	III/IV	Q99719	SEPTIN5	Septin-5	4.70325478687011e-6	-0.62201425134507
HGSC	III/IV	O94886	TMEM63A	CSC1-like protein 1	8.26188587541001e-7	-0.622110071518459
HGSC	III/IV	P0DMM9;P0DMN0	SULT1A3;SULT1A4	Sulfotransferase 1A3;Sulfotransferase 1A4	0.0043469830813555	-0.622464925169269
HGSC	III/IV	O43759	SYNGR1	Synaptogyrin-1	6.9712004478406e-4	-0.622952773868333
HGSC	III/IV	Q86WH2	RASSF3	Ras association domain-containing protein 3	8.1750324326065e-4	-0.62502148579247
HGSC	III/IV	P01859	IGHG2	Immunoglobulin heavy constant gamma 2	0.00224670558582661	-0.625121315770928
HGSC	III/IV	Q92824	PCSK5	Proprotein convertase subtilisin/kexin type 5	6.53374218411754e-5	-0.625193444651996
HGSC	III/IV	Q9NV96	TMEM30A	Cell cycle control protein 50A	3.403237584933e-7	-0.625577382158225
HGSC	III/IV	P04278	SHBG	Sex hormone-binding globulin	0.00244950424561387	-0.625673016825598
HGSC	III/IV	Q13822	ENPP2	Ectonucleotide pyrophosphatase/phosphodiesterase family member 2	2.1871801159864e-4	-0.625975681023666
HGSC	III/IV	Q13393	PLD1	Phospholipase D1	2.37059195988443e-6	-0.626061769612806
HGSC	III/IV	P01024	C3	Complement C3	4.7371492563606e-4	-0.626947224870346
HGSC	III/IV	P20933	AGA	N(4)-(beta-N-acetylglucosaminyl)-L-asparaginase	2.30931694874964e-6	-0.627030732297502
HGSC	III/IV	P25325	MPST	3-mercaptopyruvate sulfurtransferase	1.14313458885008e-9	-0.628369408461658
HGSC	III/IV	P01011	SERPINA3	Alpha-1-antichymotrypsin	0.00366481536855265	-0.628963225080616
HGSC	III/IV	P50440	GATM	Glycine amidinotransferase. mitochondrial	0.00538915818764971	-0.62936795125827
HGSC	III/IV	P26927	MST1	Hepatocyte growth factor-like protein	0.00116604043554819	-0.630007215970545
HGSC	III/IV	O15230	LAMA5	Laminin subunit alpha-5	0.00138180372711572	-0.630399492374897
HGSC	III/IV	Q96B96	LDAF1	Lipid droplet assembly factor 1	4.47375453377775e-6	-0.631665182529039
HGSC	III/IV	Q9NQZ7	ENTPD7	Ectonucleoside triphosphate diphosphohydrolase 7	2.68734483340793e-5	-0.632168634701504
HGSC	III/IV	P02144	MB	Myoglobin	0.0385708991190397	-0.632413327793561
HGSC	III/IV	O60840	CACNA1F	Voltage-dependent L-type calcium channel subunit alpha-1F	0.028837978519618	-0.632913812866481
HGSC	III/IV	A0A024RBG1	NUDT4B	Diphosphoinositol polyphosphate phosphohydrolase NUDT4B	6.5338280648482e-7	-0.63330869193831
HGSC	III/IV	P52569	SLC7A2	Cationic amino acid transporter 2	0.0184395358754806	-0.633926448509532
HGSC	III/IV	P34741	SDC2	Syndecan-2	0.00181635615918824	-0.633943564681544
HGSC	III/IV	O75689	ADAP1	Arf-GAP with dual PH domain-containing protein 1	1.36345605007588e-6	-0.634281415308861
HGSC	III/IV	Q6NZY7	CDC42EP5	Cdc42 effector protein 5	6.5006947632082e-5	-0.634316839651934
HGSC	III/IV	B6SEH9	ERVV-2	Endogenous retrovirus group V member 2 Env polyprotein	7.5815504274019e-4	-0.634458986557886
HGSC	III/IV	Q8TAX9	GSDMB	Gasdermin-B	0.00994331525490671	-0.634869878856707
HGSC	III/IV	P29622	SERPINA4	Kallistatin	0.00373998407737548	-0.63535809705022706
HGSC	III/IV	O94819	KBTBD11	Kelch repeat and BTB domain-containing protein 11	1.97531020352782e-5	-0.635852228041436
HGSC	III/IV	Q8N428	GALNT16	Polypeptide N-acetylgalactosaminyltransferase 16	2.9195313963221e-4	-0.636389313742908
HGSC	III/IV	Q14353	GAMT	Guanidinoacetate N-methyltransferase	3.99986022594511e-5	-0.638326517453644
HGSC	III/IV	A0A0C4DH67	IGKV1-8	Immunoglobulin kappa variable 1-8	0.0324801929926295	-0.638382117854641
HGSC	III/IV	P02765	AHSG	Alpha-2-HS-glycoprotein	0.002262942965105	-0.638624272593033
HGSC	III/IV	P42685	FRK	Tyrosine-protein kinase FRK	5.23147779446291e-5	-0.638743037292249
HGSC	III/IV	Q5R3I4	TTC38	Tetratricopeptide repeat protein 38	2.29677881372664e-7	-0.638772538835152
HGSC	III/IV	Q86SJ2	AMIGO2	Amphoterin-induced protein 2	0.00135427118400396	-0.638811767383898
HGSC	III/IV	P15169	CPN1	Carboxypeptidase N catalytic chain	6.0636212402522e-4	-0.639693844036804
HGSC	III/IV	A0M8Q6	IGLC7	Immunoglobulin lambda constant 7	0.00876621955477591	-0.639797329937426
HGSC	III/IV	Q9BQS7	HEPH	Hephaestin	1.206174123739e-4	-0.640876049028559
HGSC	III/IV	Q14624	ITIH4	Inter-alpha-trypsin inhibitor heavy chain H4	7.3364583944335e-4	-0.642328731129114
HGSC	III/IV	Q9UM22	EPDR1	Mammalian ependymin-related protein 1	4.9615917819909e-4	-0.642808949189707
HGSC	III/IV	O95571	ETHE1	Persulfide dioxygenase ETHE1. mitochondrial	4.52875858639346e-6	-0.643714170056388
HGSC	III/IV	Q16654	PDK4	[Pyruvate dehydrogenase (acetyl-transferring)] kinase isozyme 4. mitochondrial	0.00144417498808687	-0.643732108830094
HGSC	III/IV	Q9UMD9	COL17A1	Collagen alpha-1(XVII) chain	0.00224670558582661	-0.644162368750514
HGSC	III/IV	Q9HBX9	RXFP1	Relaxin receptor 1	0.00143365842513279	-0.644946702686376
HGSC	III/IV	P02787	TF	Serotransferrin	7.8246365387518e-4	-0.645089257386026
HGSC	III/IV	P42773	CDKN2C	Cyclin-dependent kinase 4 inhibitor C	8.22141128500823e-6	-0.645098044318876
HGSC	III/IV	P29972	AQP1	Aquaporin-1	0.0050007541445584	-0.645444249626625
HGSC	III/IV	Q9NZJ9	NUDT4	Diphosphoinositol polyphosphate phosphohydrolase 2	1.84512541655988e-6	-0.64579744734367
HGSC	III/IV	Q9H694	BICC1	Protein bicaudal C homolog 1	3.24664402745481e-5	-0.645901596331113
HGSC	III/IV	P15502	ELN	Elastin	0.0137380469665401	-0.646694935282229
HGSC	III/IV	P02766	TTR	Transthyretin	0.00244911371368269	-0.647589934586987
HGSC	III/IV	P01817	IGHV2-5	Immunoglobulin heavy variable 2-5	0.0035129389861729	-0.648005511488279
HGSC	III/IV	Q96HF1	SFRP2	Secreted frizzled-related protein 2	0.00904335568718962	-0.648032187703279
HGSC	III/IV	P15848	ARSB	Arylsulfatase B	2.28990374091086e-5	-0.648604512647001
HGSC	III/IV	P01023	A2M	Alpha-2-macroglobulin	0.00105009854750549	-0.650968715216393
HGSC	III/IV	P11216	PYGB	Glycogen phosphorylase. brain form	2.27825419486657e-8	-0.652291580280931
HGSC	III/IV	P01591	JCHAIN	Immunoglobulin J chain	0.00727133458700653	-0.652933670265888
HGSC	III/IV	P05156	CFI	Complement factor I	1.3340617959715e-4	-0.653073230202624
HGSC	III/IV	P12829	MYL4	Myosin light chain 4	0.00183028302057526	-0.653099539138059
HGSC	III/IV	P19835	CEL	Bile salt-activated lipase	0.0226668934923777	-0.653444292606028
HGSC	III/IV	O15327	INPP4B	Inositol polyphosphate 4-phosphatase type II	3.97990333074492e-5	-0.653634210141264
HGSC	III/IV	P43251	BTD	Biotinidase	3.1023691908739e-5	-0.654905262285274
HGSC	III/IV	O75976	CPD	Carboxypeptidase D	1.80165401776129e-7	-0.657247381613875
HGSC	III/IV	Q717R9	CYS1	Cystin-1	0.020141945390263	-0.657396208915647
HGSC	III/IV	Q53GD3	SLC44A4	Choline transporter-like protein 4	5.9256802208997e-4	-0.657997375900634
HGSC	III/IV	O95361	TRIM16	Tripartite motif-containing protein 16	1.1680139558009e-4	-0.658338969289963
HGSC	III/IV	O00515	LAD1	Ladinin-1	0.00104342302710092	-0.658554466968806
HGSC	III/IV	P16035	TIMP2	Metalloproteinase inhibitor 2	2.1282762043932e-4	-0.658624792377174
HGSC	III/IV	Q6ZRY4	RBPMS2	RNA-binding protein with multiple splicing 2	0.00287617686428687	-0.658849932885414
HGSC	III/IV	Q9H2C0	GAN	Gigaxonin	4.81788574923488e-7	-0.659354024512067
HGSC	III/IV	O15118	NPC1	NPC intracellular cholesterol transporter 1	1.64448237437932e-8	-0.659389471782051
HGSC	III/IV	P15291	B4GALT1	Beta-1.4-galactosyltransferase 1	3.97990333074492e-5	-0.660905178189426
HGSC	III/IV	Q9UEW8	STK39	STE20/SPS1-related proline-alanine-rich protein kinase	1.56308696153568e-6	-0.662048793405358
HGSC	III/IV	P19013	KRT4	Keratin. type II cytoskeletal 4	0.00875975498731648	-0.662914090907187
HGSC	III/IV	Q0P6H9	TMEM62	Transmembrane protein 62	7.76224586984358e-5	-0.663643076406434
HGSC	III/IV	Q9Y6Q5	AP1M2	AP-1 complex subunit mu-2	0.00101265677998289	-0.664126247730879
HGSC	III/IV	P03952	KLKB1	Plasma kallikrein	7.1124737973745e-4	-0.666357001114589
HGSC	III/IV	Q2M2I3	FAM83E	Protein FAM83E	0.00102789950168909	-0.666882514505267
HGSC	III/IV	Q96KN4	LRATD1	Protein LRATD1	0.00195549095823034	-0.668451882885559
HGSC	III/IV	O95340	PAPSS2	Bifunctional 3'-phosphoadenosine 5'-phosphosulfate synthase 2	1.72448439633269e-5	-0.669496633456511
HGSC	III/IV	P27105	STOM	Stomatin	0.0010303282787465	-0.670051308344814
HGSC	III/IV	Q9UHK6	AMACR	Alpha-methylacyl-CoA racemase	1.1614739798874e-4	-0.670642995833342
HGSC	III/IV	Q8IVN8	SBSPON	Somatomedin-B and thrombospondin type-1 domain-containing protein	0.00467306068574979	-0.671261578361553
HGSC	III/IV	A0A075B6S9;P0DSN7	IGKV1-37;IGKV1D-37	Probable non-functional immunoglobulinn kappa variable 1-37;Probable non-functional immunoglobulinn kappa variable 1D-37	0.00489253490479594	-0.674749214682111
HGSC	III/IV	P01042	KNG1	Kininogen-1	3.3203744140866e-4	-0.676077775999767
HGSC	III/IV	Q8WTV0	SCARB1	Scavenger receptor class B member 1	2.86678544032448e-5	-0.676445318572013
HGSC	III/IV	P01876	IGHA1	Immunoglobulin heavy constant alpha 1	0.002262942965105	-0.676471960697762
HGSC	III/IV	Q96PD5	PGLYRP2	N-acetylmuramoyl-L-alanine amidase	0.00119992720937724	-0.678072844731618
HGSC	III/IV	Q9Y2A9	B3GNT3	N-acetyllactosaminide beta-1.3-N-acetylglucosaminyltransferase 3	2.4424037797615e-5	-0.680321827495626
HGSC	III/IV	P17936	IGFBP3	Insulin-like growth factor-binding protein 3	0.00523821978981377	-0.681340710208628
HGSC	III/IV	O60268	KIAA0513	Uncharacterized protein KIAA0513	2.57615206985512e-6	-0.681704781203788
HGSC	III/IV	Q9BSE5	AGMAT	Guanidino acid hydrolase. mitochondrial	0.010676581105258	-0.683723766385041
HGSC	III/IV	O95833	CLIC3	Chloride intracellular channel protein 3	0.00243841831068548	-0.68409689502911
HGSC	III/IV	Q99102	MUC4	Mucin-4	0.0312258053696127	-0.684239087314016
HGSC	III/IV	Q8N1D5	CFAP107	Cilia- and flagella-associated protein 107	0.0419814628749547	-0.684861266319531
HGSC	III/IV	Q86SF2	GALNT7	N-acetylgalactosaminyltransferase 7	3.71292430017118e-6	-0.685098339623062
HGSC	III/IV	Q04828	AKR1C1	Aldo-keto reductase family 1 member C1	0.0122227987613506	-0.685483203748105
HGSC	III/IV	Q12841	FSTL1	Follistatin-related protein 1	8.330850246596e-5	-0.686016036470731
HGSC	III/IV	Q86WU2	LDHD	Probable D-lactate dehydrogenase. mitochondrial	1.7196047883675e-4	-0.686232241883235
HGSC	III/IV	P17931	LGALS3	Galectin-3	5.71943622686412e-5	-0.686844885317534
HGSC	III/IV	Q14376	GALE	UDP-glucose 4-epimerase	1.93444000319261e-5	-0.688085692556346
HGSC	III/IV	Q5T0W9	FAM83B	Protein FAM83B	1.2348416304604e-4	-0.689786029908197
HGSC	III/IV	Q969X1	TMBIM1	Protein lifeguard 3	3.84780548075708e-6	-0.691536816276948
HGSC	III/IV	Q99536	VAT1	Synaptic vesicle membrane protein VAT-1 homolog	1.73800223922977e-7	-0.691582430576679
HGSC	III/IV	P05155	SERPING1	Plasma protease C1 inhibitor	1.3811577858381e-4	-0.694699867219434
HGSC	III/IV	O15403	SLC16A6	Monocarboxylate transporter 7	0.0409273774232867	-0.695774635221742
HGSC	III/IV	P18827	SDC1	Syndecan-1	0.00290248193357028	-0.696461165823393
HGSC	III/IV	Q86WK9	PAQR7	Membrane progestin receptor alpha	1.5630885057683e-4	-0.696745487038619
HGSC	III/IV	Q93062	RBPMS	RNA-binding protein with multiple splicing	1.9099641439249e-4	-0.697113989891691
HGSC	III/IV	Q9UBX7	KLK11	Kallikrein-11	0.00298280850702034	-0.698529722369191
HGSC	III/IV	Q9UMS6	SYNPO2	Synaptopodin-2	0.00693194272006273	-0.699941017500231
HGSC	III/IV	P00739	HPR	Haptoglobin-related protein	0.00342845607111735	-0.70017639386837
HGSC	III/IV	P80108	GPLD1	Phosphatidylinositol-glycan-specific phospholipase D	3.1168008048847e-4	-0.701096580828257
HGSC	III/IV	P05090	APOD	Apolipoprotein D	1.8870517052735e-4	-0.702049285434564
HGSC	III/IV	O95407	TNFRSF6B	Tumor necrosis factor receptor superfamily member 6B	0.0159203225193806	-0.702247460207801
HGSC	III/IV	Q16651	PRSS8	Prostasin	0.0050257987973179	-0.702559983482991
HGSC	III/IV	P20742	PZP	Preg0cy zone protein	0.00633382024847331	-0.702855248345339
HGSC	III/IV	Q6PEW0	PRSS54	Inactive serine protease 54	0.00437978417215013	-0.705014556031308
HGSC	III/IV	P02790	HPX	Hemopexin	2.0215186112069e-4	-0.705124832431215
HGSC	III/IV	P47989	XDH	Xanthine dehydrogenase/oxidase	6.3373980914111e-4	-0.705624523258233
HGSC	III/IV	O75146	HIP1R	Huntingtin-interacting protein 1-related protein	4.39757634617195e-8	-0.705763211535931
HGSC	III/IV	O43490	PROM1	Prominin-1	2.1282762043932e-4	-0.706240100094512
HGSC	III/IV	P43005	SLC1A1	Excitatory amino acid transporter 3	0.0222547505621275	-0.709408387956167
HGSC	III/IV	Q9H7D0	DOCK5	Dedicator of cytokinesis protein 5	1.40799399574444e-8	-0.710720178885429
HGSC	III/IV	Q8N4Y2	CRACR2B	EF-hand calcium-binding domain-containing protein 4A	1.1538353719188e-4	-0.712088422333378
HGSC	III/IV	P23946	CMA1	Chymase	0.0428003912176107	-0.717210698531932
HGSC	III/IV	P02763	ORM1	Alpha-1-acid glycoprotein 1	3.1168008048847e-4	-0.71938569574011
HGSC	III/IV	P08294	SOD3	Extracellular superoxide dismutase [Cu-Zn]	0.0254979271183752	-0.720589919394886
HGSC	III/IV	P02741	CRP	C-reactive protein	0.0149382812922594	-0.722852937313355
HGSC	III/IV	P05543	SERPINA7	Thyroxine-binding globulin	1.1289796783052e-4	-0.723074505894829
HGSC	III/IV	O00204	SULT2B1	Sulfotransferase 2B1	8.18219332788221e-5	-0.724160340272748
HGSC	III/IV	P13797	PLS3	Plastin-3	3.60767929423142e-5	-0.724865529220168
HGSC	III/IV	P00746	CFD	Complement factor D	3.6807925683115e-4	-0.726013094671017
HGSC	III/IV	Q9Y619	SLC25A15	Mitochondrial ornithine transporter 1	2.9608151251224e-4	-0.727779038812948
HGSC	III/IV	O75015	FCGR3B	Low affinity immunoglobulin gamma Fc region receptor III-B	0.00387528443161823	-0.730765389529093
HGSC	III/IV	O43854	EDIL3	EGF-like repeat and discoidin I-like domain-containing protein 3	0.00100981583314795	-0.730885712614754
HGSC	III/IV	P10643	C7	Complement component C7	7.4801094692123e-4	-0.733074068756354
HGSC	III/IV	P15151	PVR	Poliovirus receptor	1.84649347772219e-7	-0.73828923480902
HGSC	III/IV	Q9NQT8	KIF13B	Kinesin-like protein KIF13B	5.7145402061161695e-11	-0.738532833447701
HGSC	III/IV	Q13751	LAMB3	Laminin subunit beta-3	0.00299021771033675	-0.739179689023329
HGSC	III/IV	P13569	CFTR	Cystic fibrosis transmembrane conductance regulator	0.00616911574881007	-0.739747787366936
HGSC	III/IV	P01034	CST3	Cystatin-C	3.77941089395434e-6	-0.740530327843359
HGSC	III/IV	P40145	ADCY8	Adenylate cyclase type 8	0.00346071139046668	-0.740704249375578
HGSC	III/IV	Q13882	PTK6	Protein-tyrosine kinase 6	8.1610832906816e-4	-0.740771690313198
HGSC	III/IV	P78369	CLDN10	Claudin-10	0.00205382685931464	-0.741199247355074
HGSC	III/IV	P53420	COL4A4	Collagen alpha-4(IV) chain	0.00153043002764057	-0.741274579418097
HGSC	III/IV	P18428	LBP	Lipopolysaccharide-binding protein	0.00194376866898027	-0.742080269928024
HGSC	III/IV	Q9P2D8	UNC79	Protein unc-79 homolog	0.0147709311277255	-0.742197063129602
HGSC	III/IV	P00450	CP	Ceruloplasmin	1.3298875535081e-4	-0.742219027025017
HGSC	III/IV	P80511	S100A12	Protein S100-A12	0.0394274655478108	-0.74529000296554
HGSC	III/IV	Q9H8J5	MANSC1	MANSC domain-containing protein 1	1.17442504382334e-6	-0.746984702999199
HGSC	III/IV	Q09327	MGAT3	Beta-1.4-mannosyl-glycoprotein 4-beta-N-acetylglucosaminyltransferase	4.74188459322474e-5	-0.747104936143129
HGSC	III/IV	Q12805	EFEMP1	EGF-containing fibulin-like extracellular matrix protein 1	0.00368615439081376	-0.748468988803173
HGSC	III/IV	Q8WXI4	ACOT11	Acyl-coenzyme A thioesterase 11	2.57615206985512e-6	-0.749856118385972
HGSC	III/IV	P01861	IGHG4	Immunoglobulin heavy constant gamma 4	0.0153939389521601	-0.750365589603438
HGSC	III/IV	P04217	A1BG	Alpha-1B-glycoprotein	1.0745290499959e-4	-0.755513350767723
HGSC	III/IV	P07093	SERPINE2	Glia-derived nexin	0.0234833637568534	-0.757328950482715
HGSC	III/IV	Q13361	MFAP5	Microfibrillar-associated protein 5	0.00538915818764971	-0.758749793349008
HGSC	III/IV	P13646	KRT13	Keratin. type I cytoskeletal 13	5.2150722844194e-4	-0.765486053648748
HGSC	III/IV	P98196	ATP11A	Phospholipid-transporting ATPase IH	1.24562953123868e-7	-0.765818287607954
HGSC	III/IV	P00740	F9	Coagulation factor IX	2.4720930522943e-4	-0.766268355299173
HGSC	III/IV	P02753	RBP4	Retinol-binding protein 4	3.7608944501323e-4	-0.768955632727478
HGSC	III/IV	Q16363	LAMA4	Laminin subunit alpha-4	1.1714531624401e-4	-0.774219193626275
HGSC	III/IV	Q9UBX5	FBLN5	Fibulin-5	0.0145264410389407	-0.776154412962692
HGSC	III/IV	P19652	ORM2	Alpha-1-acid glycoprotein 2	1.3999463977119e-4	-0.777252449082662
HGSC	III/IV	Q8N8U9	BMPER	BMP-binding endothelial regulator protein	0.0214963553433508	-0.77743390424223
HGSC	III/IV	O60701	UGDH	UDP-glucose 6-dehydrogenase	2.29677881372664e-7	-0.778654811455182
HGSC	III/IV	Q8WVV4	POF1B	Protein POF1B	0.00587878083971683	-0.78055965583564
HGSC	III/IV	P25311	AZGP1	Zinc-alpha-2-glycoprotein	6.71121614207683e-5	-0.782586988848843
HGSC	III/IV	Q8NES3	LFNG	Beta-1.3-N-acetylglucosaminyltransferase lunatic fringe	0.00203866922346443	-0.783186697034783
HGSC	III/IV	P55058	PLTP	Phospholipid transfer protein	0.00173989022552702	-0.78494357158705
HGSC	III/IV	P01009	SERPINA1	Alpha-1-antitrypsin	3.52290546987548e-5	-0.787406473539107
HGSC	III/IV	P52895	AKR1C2	Aldo-keto reductase family 1 member C2	0.00207472263821734	-0.78974111261205
HGSC	III/IV	O00584	RNASET2	Ribonuclease T2	1.83319732957391e-5	-0.790350401068256
HGSC	III/IV	Q9BUD6	SPON2	Spondin-2	0.00939446254887917	-0.797382526160339
HGSC	III/IV	P04424	ASL	Argininosuccinate lyase	3.81593314078097e-8	-0.797473397031858
HGSC	III/IV	P39059	COL15A1	Collagen alpha-1(XV) chain	1.6879918767401e-4	-0.798628996013013
HGSC	III/IV	O76061	STC2	Stanniocalcin-2	0.0244177871531427	-0.799880549682186
HGSC	III/IV	Q96KN2	CNDP1	Beta-Ala-His dipeptidase	2.1687088075053e-4	-0.801716754394718
HGSC	III/IV	Q13231	CHIT1	Chitotriosidase-1	0.00906644515326075	-0.801827529397249
HGSC	III/IV	P23229	ITGA6	Integrin alpha-6	6.3671432166312605e-9	-0.802259963840013
HGSC	III/IV	Q7Z3B1	NEGR1	Neuronal growth regulator 1	0.014129277590673	-0.802340533442488
HGSC	III/IV	P20062	TCN2	Transcobalamin-2	2.97197243273375e-5	-0.811576965449529
HGSC	III/IV	P08185	SERPINA6	Corticosteroid-binding globulin	5.53045089654005e-5	-0.812965529482518
HGSC	III/IV	Q5VV41	ARHGEF16	Rho guanine nucleotide exchange factor 16	1.43745769847874e-9	-0.815584486259591
HGSC	III/IV	P61626	LYZ	Lysozyme C	0.00973281323874829	-0.817091531249085
HGSC	III/IV	P00326	ADH1C	Alcohol dehydrogenase 1C	0.0273532297389391	-0.81751791976537
HGSC	III/IV	P00352	ALDH1A1	Aldehyde dehydrogenase 1A1	4.0736894253355e-4	-0.818610074584667
HGSC	III/IV	P01008	SERPINC1	Antithrombin-III	0.0025836504661883	-0.820067825762864
HGSC	III/IV	Q14894	CRYM	Ketimine reductase mu-crystallin	6.519950070124e-4	-0.820522488580625
HGSC	III/IV	Q9Y625	GPC6	Glypican-6	0.00292108236729461	-0.821972172362174
HGSC	III/IV	P12532	CKMT1A	Creatine kinase U-type. mitochondrial	0.00405626008961788	-0.82331304717701
HGSC	III/IV	Q9Y223	GNE	Bifunctional UDP-N-acetylglucosamine 2-epimerase/N-acetylmannosamine kinase	5.26339221895023e-9	-0.824829318471563
HGSC	III/IV	P02774	GC	Vitamin D-binding protein	2.35986461675619e-5	-0.826860208194141
HGSC	III/IV	P25391	LAMA1	Laminin subunit alpha-1	6.74452223098651e-5	-0.82818632006083
HGSC	III/IV	O14732	IMPA2	Inositol monophosphatase 2	3.73999753391317e-6	-0.837276982410624
HGSC	III/IV	Q03403	TFF2	Trefoil factor 2	0.014589471400973	-0.839652585095429
HGSC	III/IV	Q12929	EPS8	Epidermal growth factor receptor kinase substrate 8	4.0496888613414e-8	-0.83996741469498
HGSC	III/IV	Q9Y365	STARD10	START domain-containing protein 10	1.72607753322446e-6	-0.840738077141623
HGSC	III/IV	P13611	VCAN	Versican core protein	0.0058352239083757	-0.845635735252515
HGSC	III/IV	Q9HCH5	SYTL2	Synaptotagmin-like protein 2	0.00101691156437064	-0.847571172204725
HGSC	III/IV	Q7Z7L8	C11orf96	Uncharacterized protein C11orf96	1.3724881036045e-4	-0.849239959275399
HGSC	III/IV	P18564	ITGB6	Integrin beta-6	3.73771646930189e-5	-0.851000371674172
HGSC	III/IV	P02750	LRG1	Leucine-rich alpha-2-glycoprotein	5.4486658744826e-5	-0.851040229918802
HGSC	III/IV	Q6PCB6	ABHD17C	Alpha/beta hydrolase domain-containing protein 17C	2.06778979790797e-5	-0.853142289465769
HGSC	III/IV	P80188	LCN2	Neutrophil gelatinase-associated lipocalin	0.0150954430737615	-0.854898655862383
HGSC	III/IV	P20061	TCN1	Transcobalamin-1	0.0104875153399268	-0.85579383534616
HGSC	III/IV	P63267	ACTG2	Actin. gamma-enteric smooth muscle	0.00964688753441976	-0.857373755049714
HGSC	III/IV	Q9H1C7	CYSTM1	Cysteine-rich and transmembrane domain-containing protein 1	5.36631943626287e-5	-0.857861289199973
HGSC	III/IV	P30039	PBLD	Phenazine biosynthesis-like domain-containing protein	7.26344072075416e-7	-0.859209877542915
HGSC	III/IV	P01019	AGT	Angiotensinogen	1.08022917688192e-5	-0.863948505633614
HGSC	III/IV	Q5SRH9	TTC39A	Tetratricopeptide repeat protein 39A	3.005553318024e-4	-0.870704367820508
HGSC	III/IV	P19440	GGT1	Glutathione hydrolase 1 proenzyme	0.0207481054543462	-0.875465524231147
HGSC	III/IV	Q99856	ARID3A	AT-rich interactive domain-containing protein 3A	9.14909982374694e-5	-0.87551715919055
HGSC	III/IV	K7EJ46	SMIM22	Small integral membrane protein 22	0.00379340227453044	-0.876482976213977
HGSC	III/IV	P09237	MMP7	Matrilysin	0.00475776036210324	-0.877706408027898
HGSC	III/IV	Q9Y6U3	SCIN	Scinderin	3.38637531379784e-6	-0.879476173069936
HGSC	III/IV	P13726	F3	Tissue factor	1.00270717644242e-5	-0.886383990934154
HGSC	III/IV	Q16787	LAMA3	Laminin subunit alpha-3	3.57710104308328e-5	-0.886612049110589
HGSC	III/IV	Q8WWM9	CYGB	Cytoglobin	1.24451837537154e-6	-0.887648028628327
HGSC	III/IV	Q6P4A8	PLBD1	Phospholipase B-like 1	3.7688705594337e-4	-0.889142704908817
HGSC	III/IV	Q5M9N0	CCDC158	Coiled-coil domain-containing protein 158	0.0112092824933775	-0.892864858311572
HGSC	III/IV	Q14651	PLS1	Plastin-1	4.22881953661526e-7	-0.898858831899897
HGSC	III/IV	O43704	SULT1B1	Sulfotransferase 1B1	3.7136081758935e-4	-0.906797892294628
HGSC	III/IV	P39900	MMP12	Macrophage metalloelastase	0.0117884218541901	-0.91435999162132
HGSC	III/IV	Q6ZVX7	NCCRP1	F-box only protein 50	4.1939584790512e-4	-0.9187333538768652
HGSC	III/IV	Q8NFL0	B3GNT7	UDP-GlcNAc:betaGal beta-1.3-N-acetylglucosaminyltransferase 7	2.16542035827982e-5	-0.92087792646002
HGSC	III/IV	Q8N414	PGBD5	PiggyBac transposable element-derived protein 5	5.8020954087283e-4	-0.922214617341724
HGSC	III/IV	Q8NBJ4	GOLM1	Golgi membrane protein 1	3.90047779861941e-9	-0.923663341576988
HGSC	III/IV	Q8N474	SFRP1	Secreted frizzled-related protein 1	0.0100491511500074	-0.92521994272228
HGSC	III/IV	Q96R05	RBP7	Retinoid-binding protein 7	1.72171190691831e-5	-0.925506430826124
HGSC	III/IV	Q8IVT2	MISP	Mitotic interactor and substrate of PLK1	3.84389898938803e-5	-0.925524825208361
HGSC	III/IV	O95274	LYPD3	Ly6/PLAUR domain-containing protein 3	0.00285638809757912	-0.925556307980886
HGSC	III/IV	P20337	RAB3B	Ras-related protein Rab-3B	7.61938594371876e-6	-0.928690493170134
HGSC	III/IV	P98088	MUC5AC	Mucin-5AC	5.44127897914502e-5	-0.930217251952041
HGSC	III/IV	P62736	ACTA2	Actin. aortic smooth muscle	0.027343456659759	-0.930956345346519
HGSC	III/IV	P52823	STC1	Stanniocalcin-1	0.00716357069856077	-0.937545953456681
HGSC	III/IV	P55083	MFAP4	Microfibril-associated glycoprotein 4	0.0198744436786655	-0.93823351862527
HGSC	III/IV	Q9BWP8	COLEC11	Collectin-11	0.00635827164542664	-0.940280646295228
HGSC	III/IV	Q02817	MUC2	Mucin-2	0.0010435367402895	-0.948834895711904
HGSC	III/IV	Q9NZU0	FLRT3	Leucine-rich repeat transmembrane protein FLRT3	1.1279031986878e-4	-0.949906202789186
HGSC	III/IV	P35680	HNF1B	Hepatocyte nuclear factor 1-beta	0.0162165130758915	-0.950743238686798
HGSC	III/IV	P35754	GLRX	Glutaredoxin-1	3.13953960682255e-7	-0.95147541384652
HGSC	III/IV	P11047	LAMC1	Laminin subunit gamma-1	1.40799399574444e-8	-0.959344154412648
HGSC	III/IV	O75356	ENTPD5	Nucleoside diphosphate phosphatase ENTPD5	2.97806783463982e-9	-0.959731218969185
HGSC	III/IV	P32320	CDA	Cytidine deaminase	5.7933589780133e-4	-0.96026505508932
HGSC	III/IV	Q9GZM7	TINAGL1	Tubulointerstitial nephritis antigen-like	2.89509210119799e-6	-0.97530011663034
HGSC	III/IV	P48307	TFPI2	Tissue factor pathway inhibitor 2	0.00686799998988141	-0.976298198538318
HGSC	III/IV	O00391	QSOX1	Sulfhydryl oxidase 1	7.51350139095292e-7	-0.977444721014823
HGSC	III/IV	Q9Y2S2	CRYL1	Lambda-crystallin homolog	2.41978812372213e-10	-0.97881770305071
HGSC	III/IV	Q9H714	RUBCNL	Protein associated with UVRAG as autophagy enhancer	0.0114163582183182	-0.979668306280766
HGSC	III/IV	Q86UN3	RTN4RL2	Reticulon-4 receptor-like 2	0.0131642253827362	-0.982940288742472
HGSC	III/IV	O00194	RAB27B	Ras-related protein Rab-27B	2.047779809253e-4	-0.98382765720315
HGSC	III/IV	Q99988	GDF15	Growth/differentiation factor 15	8.19826212402803e-5	-0.985093264603563
HGSC	III/IV	Q8TC26	TMEM163	Transmembrane protein 163	4.89012177013671e-5	-0.985566982420328
HGSC	III/IV	Q9NSC7	ST6GALNAC1	Alpha-N-acetylgalactosaminide alpha-2.6-sialyltransferase 1	0.00124877745939198	-1.0036830046704
HGSC	III/IV	Q16270	IGFBP7	Insulin-like growth factor-binding protein 7	4.48739115551131e-7	-1.00550425877775
HGSC	III/IV	Q9HC84	MUC5B	Mucin-5B	0.00210774834209085	-1.01454146244996
HGSC	III/IV	O00748	CES2	Cocaine esterase	6.76167660735729e-5	-1.01518569804718
HGSC	III/IV	P08581	MET	Hepatocyte growth factor receptor	8.72540608506288e-7	-1.017711792734
HGSC	III/IV	P51690	ARSL	Arylsulfatase L	3.45833590404549e-5	-1.01968726026332
HGSC	III/IV	Q9H190	SDCBP2	Syntenin-2	3.45431771479341e-5	-1.02595884444068
HGSC	III/IV	Q8TF65	GIPC2	PDZ domain-containing protein GIPC2	7.06350442377685e-6	-1.04981673491447
HGSC	III/IV	O43570	CA12	Carbonic anhydrase 12	1.1276966304358e-4	-1.05775043070935
HGSC	III/IV	P01033	TIMP1	Metalloproteinase inhibitor 1	2.93846149488567e-5	-1.06217800589572
HGSC	III/IV	Q16769	QPCT	Glutaminyl-peptide cyclotransferase	1.8322351040481e-4	-1.07232039161093
HGSC	III/IV	Q9BV36	MLPH	Melanophilin	1.2913129493036e-4	-1.07454256942927
HGSC	III/IV	Q5TBC7	BCL2L15	Bcl-2-like protein 15	0.00139157444966027	-1.08518183630376
HGSC	III/IV	Q14112	NID2	Nidogen-2	3.37875815962099e-7	-1.09011219658802
HGSC	III/IV	P38570	ITGAE	Integrin alpha-E	0.0174899692896417	-1.09027135299241
HGSC	III/IV	Q9NPC4	A4GALT	Lactosylceramide 4-alpha-galactosyltransferase	8.84168414763895e-7	-1.10025816609154
HGSC	III/IV	Q9Y342	PLLP	Plasmolipin	8.10060545837885e-6	-1.10269492413611
HGSC	III/IV	P09466	PAEP	Glycodelin	0.0173853306147025	-1.12281057803127
HGSC	III/IV	P31947	SFN	14-3-3 protein sigma	3.1514249149924e-5	-1.12999894652327
HGSC	III/IV	O43272	PRODH	Proline dehydrogenase 1. mitochondrial	2.1687088075053e-4	-1.13021538940874
HGSC	III/IV	P35749	MYH11	Myosin-11	0.00174272072324171	-1.16182833119431
HGSC	III/IV	P32929	CTH	Cystathionine gamma-lyase	3.50765952689861e-7	-1.16232676182904
HGSC	III/IV	Q8TD06	AGR3	Anterior gradient protein 3	2.90153415470242e-8	-1.16614229642232
HGSC	III/IV	P21266	GSTM3	Glutathione S-transferase Mu 3	3.07966848477754e-8	-1.16857694435643
HGSC	III/IV	P29508	SERPINB3	Serpin B3	4.0954134768719e-4	-1.17179959565937
HGSC	III/IV	Q9Y6R7	FCGBP	IgGFc-binding protein	3.4978666345325e-4	-1.17211002893052
HGSC	III/IV	Q9BW04	SARG	Specifically androgen-regulated gene protein	3.09159913084654e-5	-1.17332586695652
HGSC	III/IV	O15438	ABCC3	ATP-binding cassette sub-family C member 3	4.771570781692941e-10	-1.17995366109975
HGSC	III/IV	P42330	AKR1C3	Aldo-keto reductase family 1 member C3	6.35279540735629e-10	-1.21494710348027
HGSC	III/IV	P09525	ANXA4	Annexin A4	1.31598528582849e-10	-1.24280400349599
HGSC	III/IV	P36952	SERPINB5	Serpin B5	5.21223284863771e-5	-1.24382880157588
HGSC	III/IV	Q8IZV5	RDH10	Retinol dehydrogenase 10	1.07861953273534e-8	-1.24967907644126
HGSC	III/IV	P13688	CEACAM1	Carcinoembryonic antigen-related cell adhesion molecule 1	1.3482097440055e-5	-1.2728704023712
HGSC	III/IV	P17301	ITGA2	Integrin alpha-2	7.0057755265468596e-12	-1.28632292191824
HGSC	III/IV	P00918	CA2	Carbonic anhydrase 2	5.99060229991464e-8	-1.30053085409155
HGSC	III/IV	P21397	MAOA	Amine oxidase [flavin-containing] A	9.615534798266093e-9	-1.30473409068298
HGSC	III/IV	P27487	DPP4	Dipeptidyl peptidase 4	3.03517388774325e-5	-1.32074714880151
HGSC	III/IV	P07942	LAMB1	Laminin subunit beta-1	2.09607136544698e-11	-1.33010940575858
HGSC	III/IV	O75363	BCAS1	Breast carcinoma-amplified sequence 1	2.7080683649012e-4	-1.33668887322822
HGSC	III/IV	O15204	ADAMDEC1	ADAM DEC1	1.34311518748217e-5	-1.33757192932762
HGSC	III/IV	O95154	AKR7A3	Aflatoxin B1 aldehyde reductase member 3	2.79287872145692e-5	-1.36574251539897
HGSC	III/IV	Q99685	MGLL	Monoglyceride lipase	2.1256819380896295e-11	-1.40433917803697
HGSC	III/IV	P19075	TSPAN8	Tetraspanin-8	2.57709878740736e-5	-1.40764363131174
HGSC	III/IV	P19801	AOC1	Amiloride-sensitive amine oxidase [copper-containing]	9.87828528736117e-8	-1.41845905782285
HGSC	III/IV	P56470	LGALS4	Galectin-4	0.0035731967715833	-1.43886350344885
HGSC	III/IV	Q6UX06	OLFM4	Olfactomedin-4	4.7751988279414e-4	-1.45949585190287
HGSC	III/IV	O95497	VNN1	Pantetheinase	8.80164613943703e-8	-1.54871895750451
HGSC	III/IV	P06731	CEACAM5	Carcinoembryonic antigen-related cell adhesion molecule 5	0.0247123449214598	-1.62857509307768
HGSC	III/IV	Q9Y2T3	GDA	Guanine deaminase	2.1747139484894303e-9	-1.6987694285509
HGSC	III/IV	Q93099	HGD	Homogentisate 1.2-dioxygenase	1.67966465793774e-7	-1.80939996411357
HGSC	III/IV	O60218	AKR1B10	Aldo-keto reductase family 1 member B10	1.43745769847874e-9	-1.89205806154624
HGSC	III/IV	Q8NFJ5	GPRC5A	Retinoic acid-induced protein 3	1.72298387223853e-9	-1.89544056226354
HGSC	III/IV	P25815	S100P	Protein S100-P	5.41060407362141e-9	-2.02352217978085
HGSC	III/IV	P01833	PIGR	Polymeric immunoglobulin receptor	7.53345412911365e-9	-2.07890725758145
HGSC	III/IV	O60635	TSPAN1	Tetraspanin-1	2.1747139484894303e-9	-2.16603459870436
HGSC	III/IV	P14091	CTSE	Cathepsin E	6.79779583059196e-6	-2.63219741251972
HGSC	III/IV	O95994	AGR2	Anterior gradient protein 2 homolog	7.9982508324609e-11	-2.67394104026537
EC	I/II	Q5GFL6	VWA2	von Willebrand factor A domain-containing protein 2	4.09908827607288e-6	1.82422819110028
EC	I/II	Q9ULR3	PPM1H	Protein phosphatase 1H	0.00161854147870218	1.08079586228968
EC	I/II	Q8J025	APCDD1	Protein APCDD1	0.0289218886431579	0.9967004225503
EC	I/II	Q9NQ66	PLCB1	1-phosphatidylinositol 4.5-bisphosphate phosphodiesterase beta-1	0.0387129586253302	0.649447622034953
EC	I/II	P51648	ALDH3A2	Aldehyde dehydrogenase family 3 member A2	0.00763649419281663	0.647597466023791
EC	I/II	O94905	ERLIN2	Erlin-2	0.0191368750522424	0.642967879395544
EC	I/II	Q6ZRP7	QSOX2	Sulfhydryl oxidase 2	0.00372471248496511	0.628292872684831
EC	I/II	Q96DC8	ECHDC3	Enoyl-CoA hydratase domain-containing protein 3. mitochondrial	0.0420406397969264	-1.17960144613575
EC	I/II	P00966	ASS1	Argininosuccinate synthase	0.00161854147870218	-1.43795286961681
EC	I/II	Q13421	MSLN	Mesothelin	0.00161854147870218	-2.12471193814037
MC	I/II	O95994	AGR2	Anterior gradient protein 2 homolog	1.93964481184446e-6	4.06716267206608
MC	I/II	P01833	PIGR	Polymeric immunoglobulin receptor	1.10244175583606e-6	4.04342913788874
MC	I/II	P56470	LGALS4	Galectin-4	1.58261979316699e-5	3.78398069584759
MC	I/II	Q6UX06	OLFM4	Olfactomedin-4	1.21959349528439e-5	3.75988002552402
MC	I/II	Q9Y6R7	FCGBP	IgGFc-binding protein	4.42206791893139e-8	3.42585111920143
MC	I/II	Q07654	TFF3	Trefoil factor 3	1.2976517159810201e-05	3.42489458993469
MC	I/II	O95154	AKR7A3	Aflatoxin B1 aldehyde reductase member 3	5.27845258617835e-9	3.40642692704344
MC	I/II	Q9HC84	MUC5B	Mucin-5B	2.21916759316676e-6	3.23729661523059
MC	I/II	P06731	CEACAM5	Carcinoembryonic antigen-related cell adhesion molecule 5	0.00375966211145594	3.14090575521286
MC	I/II	P19075	TSPAN8	Tetraspanin-8	6.50656448961083e-7	3.0618743169919
MC	I/II	Q9UGM3	DMBT1	Deleted in malig0t brain tumors 1 protein	1.1031785525225e-4	2.98059277078304
MC	I/II	Q9H190	SDCBP2	Syntenin-2	2.3647371609049e-10	2.96341650047167
MC	I/II	O95969	SCGB1D2	Secretoglobin family 1D member 2	0.00304823295583864	2.89541224345321
MC	I/II	O60635	TSPAN1	Tetraspanin-1	5.63328529186425e-5	2.87544976902045
MC	I/II	P08263	GSTA1	Glutathione S-transferase A1	0.00251236363059147	2.7964743681144
MC	I/II	K7EJ46	SMIM22	Small integral membrane protein 22	1.60435904501898e-6	2.77247999517732
MC	I/II	P80188	LCN2	Neutrophil gelatinase-associated lipocalin	4.6811310071073e-4	2.70522860958373
MC	I/II	Q8TAX9	GSDMB	Gasdermin-B	8.42159054042594e-8	2.69682900350132
MC	I/II	O60218	AKR1B10	Aldo-keto reductase family 1 member B10	1.78978029984034e-5	2.68688658865038
MC	I/II	O95497	VNN1	Pantetheinase	3.35574465605252e-5	2.6779019329481
MC	I/II	P15144	ANPEP	Aminopeptidase N	2.01111237861452e-5	2.65720696612783
MC	I/II	O00748	CES2	Cocaine esterase	4.85065479685072e-7	2.54265680990147
MC	I/II	P25815	S100P	Protein S100-P	0.00138931140100847	2.51078715506141
MC	I/II	O00194	RAB27B	Ras-related protein Rab-27B	3.49751214036945e-6	2.50291188655136
MC	I/II	P61626	LYZ	Lysozyme C	1.9792512769738e-4	2.46900551163976
MC	I/II	Q9BSE5	AGMAT	Guanidino acid hydrolase. mitochondrial	2.0730537368832e-7	2.42437705156791
MC	I/II	Q14802	FXYD3	FXYD domain-containing ion transport regulator 3	4.3483760718649e-4	2.39503235693273
MC	I/II	O00757	FBP2	Fructose-1.6-bisphosphatase isozyme 2	7.10171224324249e-8	2.35870286593649
MC	I/II	Q8NFJ5	GPRC5A	Retinoic acid-induced protein 3	6.9527307336705e-4	2.33285451443379
MC	I/II	O75556	SCGB2A1	Mammaglobin-B	0.0161632749038212	2.30582072811456
MC	I/II	Q9H3R2	MUC13	Mucin-13	3.16973300866168e-5	2.2665609323053
MC	I/II	Q13231	CHIT1	Chitotriosidase-1	4.3483760718649e-4	2.25049576390806
MC	I/II	P14091	CTSE	Cathepsin E	0.0287991496643891	2.2172980898324
MC	I/II	P21397	MAOA	Amine oxidase [flavin-containing] A	1.68524518374854e-5	2.19829992785111
MC	I/II	P09467	FBP1	Fructose-1.6-bisphosphatase 1	2.69133132568456e-7	2.19426018067846
MC	I/II	Q9BYF1	ACE2	Angiotensin-converting enzyme 2	0.00107243508992935	2.17546616084879
MC	I/II	Q14651	PLS1	Plastin-1	5.27845258617835e-9	2.16999774917715
MC	I/II	P98088	MUC5AC	Mucin-5AC	1.22371250553342e-6	2.15623392790122
MC	I/II	P15559	NQO1	NAD(P)H dehydrogenase [quinone] 1	3.0881305278063e-4	2.14722558314358
MC	I/II	P12532	CKMT1A	Creatine kinase U-type. mitochondrial	7.6597065757074e-4	2.07869514583284
MC	I/II	Q9C002	NMES1	Normal mucosa of esophagus-specific gene 1 protein	9.6760284186728e-4	2.06922366143991
MC	I/II	Q8TD06	AGR3	Anterior gradient protein 3	2.21916759316676e-6	2.04214442439008
MC	I/II	Q7Z6R9	TFAP2D	Transcription factor AP-2-delta	0.00479462346546413	2.04202387823022
MC	I/II	P00326	ADH1C	Alcohol dehydrogenase 1C	0.0174678336458857	2.03350944719004
MC	I/II	O60547	GMDS	GDP-mannose 4.6 dehydratase	7.16722165824622e-13	2.03145494637012
MC	I/II	P13688	CEACAM1	Carcinoembryonic antigen-related cell adhesion molecule 1	0.00256688361354037	2.00951149948393
MC	I/II	P42330	AKR1C3	Aldo-keto reductase family 1 member C3	8.02511514140158e-6	1.98993700585458
MC	I/II	P30039	PBLD	Phenazine biosynthesis-like domain-containing protein	1.59897883561364e-7	1.97040926466904
MC	I/II	Q86SQ4	ADGRG6	Adhesion G-protein coupled receptor G6	1.2521879413839e-4	1.9648163372448
MC	I/II	Q5VYY1	ANKRD22	Ankyrin repeat domain-containing protein 22	4.7332733660599e-4	1.95869284141527
MC	I/II	Q09327	MGAT3	Beta-1.4-mannosyl-glycoprotein 4-beta-N-acetylglucosaminyltransferase	2.69133132568456e-7	1.94717573920888
MC	I/II	Q9HCY8	S100A14	Protein S100-A14	0.0143203180639364	1.92455539449811
MC	I/II	Q5TBC7	BCL2L15	Bcl-2-like protein 15	5.6916529417005e-4	1.92388537274659
MC	I/II	Q9ULC5	ACSL5	Long-chain-fatty-acid--CoA ligase 5	6.44871912250741e-5	1.90664576387117
MC	I/II	O75363	BCAS1	Breast carcinoma-amplified sequence 1	0.00303835486904025	1.89844612392209
MC	I/II	Q96SQ9	CYP2S1	Cytochrome P450 2S1	0.00118035632244323	1.89109720133877
MC	I/II	P15941	MUC1	Mucin-1	0.00820697014693216	1.87844499348423
MC	I/II	Q02817	MUC2	Mucin-2	0.00111184272630544	1.87827881371726
MC	I/II	Q9Y365	STARD10	START domain-containing protein 10	5.59798437601541e-7	1.83774672326443
MC	I/II	O15438	ABCC3	ATP-binding cassette sub-family C member 3	1.0697971174566e-5	1.82097958490908
MC	I/II	Q9Y2T3	GDA	Guanine deaminase	0.00969584234165042	1.81243929523168
MC	I/II	Q9Y2S2	CRYL1	Lambda-crystallin homolog	3.54944159102487e-7	1.80296038213581
MC	I/II	Q6PCB6	ABHD17C	Alpha/beta hydrolase domain-containing protein 17C	7.94547518388526e-6	1.79705659002598
MC	I/II	Q9NSC7	ST6GALNAC1	Alpha-N-acetylgalactosaminide alpha-2.6-sialyltransferase 1	0.00389246070363373	1.79075189878742
MC	I/II	Q8NFL0	B3GNT7	UDP-GlcNAc:betaGal beta-1.3-N-acetylglucosaminyltransferase 7	5.2039001066261e-4	1.78901310754776
MC	I/II	Q9BW04	SARG	Specifically androgen-regulated gene protein	0.00199605142717922	1.78184374336047
MC	I/II	Q99828	CIB1	Calcium and integrin-binding protein 1	4.82613973487991e-6	1.77091126855516
MC	I/II	Q99685	MGLL	Monoglyceride lipase	3.8387272227021e-4	1.76958073157875
MC	I/II	Q8N4A0	GALNT4	Polypeptide N-acetylgalactosaminyltransferase 4	7.575328099031e-6	1.7666305475791
MC	I/II	P04424	ASL	Argininosuccinate lyase	4.80788240765167e-8	1.7418662521588
MC	I/II	P00352	ALDH1A1	Aldehyde dehydrogenase 1A1	6.3046563079226e-4	1.72985382050777
MC	I/II	P0DMM9;P0DMN0	SULT1A3;SULT1A4	Sulfotransferase 1A3;Sulfotransferase 1A4	2.4589413023958e-4	1.71337075732207
MC	I/II	O95395	GCNT3	Beta-1.3-galactosyl-O-glycosyl-glycoprotein beta-1.6-N-acetylglucosaminyltransferase 3	0.00459013856851641	1.70687969901129
MC	I/II	P20061	TCN1	Transcobalamin-1	0.00483170560623444	1.69767405731312
MC	I/II	O15484	CAPN5	Calpain-5	1.36224033975532e-6	1.69720520645585
MC	I/II	P15428	HPGD	15-hydroxyprostaglandin dehydrogenase [NAD(+)]	8.84549341208651e-5	1.69586103855433
MC	I/II	Q9Y5Q0	FADS3	Fatty acid desaturase 3	0.0212123429836025	1.69332572659553
MC	I/II	P01591	JCHAIN	Immunoglobulin J chain	0.00199031466320361	1.69026124358967
MC	I/II	P43005	SLC1A1	Excitatory amino acid transporter 3	5.2227900790165e-4	1.67398108333154
MC	I/II	Q12929	EPS8	Epidermal growth factor receptor kinase substrate 8	2.0730537368832e-7	1.67315580763682
MC	I/II	Q8TE67	EPS8L3	Epidermal growth factor receptor kinase substrate 8-like protein 3	1.2584014316666e-4	1.63406436453839
MC	I/II	Q8TF65	GIPC2	PDZ domain-containing protein GIPC2	1.5475908759037e-4	1.63339456973041
MC	I/II	Q96PC3	AP1S3	AP-1 complex subunit sigma-3	3.2701550369447e-5	1.62819941089671
MC	I/II	O75356	ENTPD5	Nucleoside diphosphate phosphatase ENTPD5	7.58491830733687e-6	1.62686011512315
MC	I/II	Q9H1C7	CYSTM1	Cysteine-rich and transmembrane domain-containing protein 1	3.6951441938807e-4	1.61827652430565
MC	I/II	Q93099	HGD	Homogentisate 1.2-dioxygenase	0.0457102852792632	1.61737804869668
MC	I/II	Q53GD3	SLC44A4	Choline transporter-like protein 4	3.25718520484351e-5	1.61573198858296
MC	I/II	Q7Z406	MYH14	Myosin-14	3.6005436956282e-4	1.61384061130936
MC	I/II	Q6P4A8	PLBD1	Phospholipase B-like 1	0.00404355388495858	1.61040761484665
MC	I/II	P25774	CTSS	Cathepsin S	8.97683976877251e-5	1.57280149033685
MC	I/II	Q13882	PTK6	Protein-tyrosine kinase 6	1.9047967854807e-4	1.55754087175919
MC	I/II	P35900	KRT20	Keratin. type I cytoskeletal 20	0.0142834107925252	1.54424662978796
MC	I/II	Q8WVV4	POF1B	Protein POF1B	0.00698277739005296	1.54069338015106
MC	I/II	P31947	SFN	14-3-3 protein sigma	0.0233972951908363	1.53968227528878
MC	I/II	Q86YB7	ECHDC2	Enoyl-CoA hydratase domain-containing protein 2. mitochondrial	3.56262954118427e-5	1.53838447416314
MC	I/II	Q9UHR4	BAIAP2L1	Brain-specific angiogenesis inhibitor 1-associated protein 2-like protein 1	9.98233554200127e-6	1.52640170789214
MC	I/II	Q15303	ERBB4	Receptor tyrosine-protein kinase erbB-4	3.2695407471317e-4	1.52385702161725
MC	I/II	P36952	SERPINB5	Serpin B5	0.0288061851827394	1.5039416356101
MC	I/II	Q16822	PCK2	Phosphoenolpyruvate carboxykinase [GTP]. mitochondrial	1.00634877465447e-5	1.49915057346936
MC	I/II	Q9BUP3	HTATIP2	Oxidoreductase HTATIP2	3.15293481447969e-6	1.49728528608136
MC	I/II	Q15392	DHCR24	Delta(24)-sterol reductase	0.0107855919091857	1.49521078735312
MC	I/II	Q9Y6Q1	CAPN6	Calpain-6	0.00501584282999569	1.49197170352705
MC	I/II	Q9HD43	PTPRH	Receptor-type tyrosine-protein phosphatase H	0.00390458025506415	1.4911778801864
MC	I/II	P05108	CYP11A1	Cholesterol side-chain cleavage enzyme. mitochondrial	0.0118269922912555	1.48876615364552
MC	I/II	Q96DG6	CMBL	Carboxymethylenebutenolidase homolog	0.00186572381594684	1.47725205892175
MC	I/II	P09327	VIL1	Villin-1	0.00452161055458179	1.47538182979247
MC	I/II	Q16762	TST	Thiosulfate sulfurtransferase	1.60435904501898e-6	1.46628277194431
MC	I/II	Q13576	IQGAP2	Ras GTPase-activating-like protein IQGAP2	1.69449929935778e-6	1.46191826061947
MC	I/II	P01040	CSTA	Cystatin-A	0.00429770754285969	1.46010802768552
MC	I/II	Q86SF2	GALNT7	N-acetylgalactosaminyltransferase 7	7.58491830733687e-6	1.44593444952152
MC	I/II	Q14435	GALNT3	Polypeptide N-acetylgalactosaminyltransferase 3	1.0741893304056e-4	1.43612883853209
MC	I/II	P54108	CRISP3	Cysteine-rich secretory protein 3	0.0273029386547312	1.4334333992985
MC	I/II	Q9NWS1	PARPBP	PCNA-interacting partner	6.71484177737876e-5	1.43245353947838
MC	I/II	Q16651	PRSS8	Prostasin	0.0184888992385978	1.4273779343049
MC	I/II	P08319	ADH4	All-trans-retinol dehydrogenase [NAD(+)] ADH4	0.00579255459334982	1.41278711065277
MC	I/II	Q56VL3	OCIAD2	OCIA domain-containing protein 2	0.00240913261376956	1.40724587035388
MC	I/II	P03956	MMP1	Interstitial collagenase	0.00799900172220849	1.40130513714937
MC	I/II	Q8NBJ4	GOLM1	Golgi membrane protein 1	1.9047967854807e-4	1.37031148407018
MC	I/II	O95858	TSPAN15	Tetraspanin-15	4.81994034172671e-7	1.36873247513345
MC	I/II	Q9BRT3	MIEN1	Migration and invasion enhancer 1	2.6032246408981e-4	1.36664221463911
MC	I/II	Q6W4X9	MUC6	Mucin-6	0.00934363329703324	1.36544452945858
MC	I/II	Q8IVT2	MISP	Mitotic interactor and substrate of PLK1	0.00676062590191236	1.35632549838696
MC	I/II	O15327	INPP4B	Inositol polyphosphate 4-phosphatase type II	1.1458242030601e-4	1.35196980714006
MC	I/II	Q86WU2	LDHD	Probable D-lactate dehydrogenase. mitochondrial	7.3871335514821e-4	1.34526642611112
MC	I/II	A0A075B6J1	IGLV5-37	Immunoglobulin lambda variable 5-37	0.0291790671291276	1.34360323239212
MC	I/II	P27338	MAOB	Amine oxidase [flavin-containing] B	0.0364679817398864	1.3419605170142
MC	I/II	P42685	FRK	Tyrosine-protein kinase FRK	1.1848766268672e-4	1.33076471105282
MC	I/II	Q8IYT2	CMTR2	Cap-specific mRNA (nucleoside-2'-O-)-methyltransferase 2	4.34655234210014e-6	1.32978985938804
MC	I/II	Q02742	GCNT1	Beta-1.3-galactosyl-O-glycosyl-glycoprotein beta-1.6-N-acetylglucosaminyltransferase	0.00370750929968127	1.32900597813341
MC	I/II	Q96HU1	SGSM3	Small G protein signaling modulator 3	7.05624152042286e-7	1.3205759642175
MC	I/II	O14745	NHERF1	Na(+)/H(+) exchange regulatory cofactor NHE-RF1	7.397828376322e-5	1.3169070601297
MC	I/II	P36575	ARR3	Arrestin-C	3.0881305278063e-4	1.31622957156737
MC	I/II	Q06210	GFPT1	Glutamine--fructose-6-phosphate aminotransferase [isomerizing] 1	1.58261979316699e-5	1.3046943763702
MC	I/II	Q8NBQ5	HSD17B11	Estradiol 17-beta-dehydrogenase 11	1.60786454439244e-5	1.30390213097988
MC	I/II	P21589	NT5E	5'-nucleotidase	0.0464725833953675	1.30321670298869
MC	I/II	P50440	GATM	Glycine amidinotransferase. mitochondrial	0.00876424775954116	1.30221852564255
MC	I/II	Q96HR9	REEP6	Receptor expression-enhancing protein 6	0.00344394866698678	1.29800272972994
MC	I/II	Q14376	GALE	UDP-glucose 4-epimerase	4.4641956429687e-4	1.29651920806184
MC	I/II	Q8WXI4	ACOT11	Acyl-coenzyme A thioesterase 11	4.6811310071073e-4	1.29243907099159
MC	I/II	Q9Y6N9	USH1C	Harmonin	1.9047967854807e-4	1.28993739232827
MC	I/II	Q9Y2A9	B3GNT3	N-acetyllactosaminide beta-1.3-N-acetylglucosaminyltransferase 3	1.0478704587457e-4	1.28215497980053
MC	I/II	Q8IVS8	GLYCTK	Glycerate kinase	1.9047967854807e-4	1.27998221253504
MC	I/II	Q6PIF6	MYO7B	Unconventional myosin-VIIb	8.10777504648474e-5	1.27834060932133
MC	I/II	O94760	DDAH1	N(G).N(G)-dimethylarginine dimethylaminohydrolase 1	7.7304742374442e-4	1.27734198201919
MC	I/II	O60427	FADS1	Acyl-CoA (8-3)-desaturase	0.0183615775074006	1.27721182506509
MC	I/II	Q5VTH9	DNAI4	Dynein axonemal intermediate chain 4	0.00154666644451591	1.27372869148942
MC	I/II	P37059	HSD17B2	17-beta-hydroxysteroid dehydrogenase type 2	7.397828376322e-5	1.27295461544455
MC	I/II	P08727	KRT19	Keratin. type I cytoskeletal 19	0.0194844611652242	1.27248511981008
MC	I/II	O60229	KALRN	Kalirin	1.60435904501898e-6	1.26630982960889
MC	I/II	P01762	IGHV3-11	Immunoglobulin heavy variable 3-11	0.00933497322597891	1.2647984216608401
MC	I/II	O43704	SULT1B1	Sulfotransferase 1B1	0.00639644567433946	1.26370645756812
MC	I/II	P05026	ATP1B1	Sodium/potassium-transporting ATPase subunit beta-1	3.0366885642048e-4	1.26129740646043
MC	I/II	P11245	NAT2	Arylamine N-acetyltransferase 2	1.0815159156877e-4	1.25386666169957
MC	I/II	P27701	CD82	CD82 antigen	7.2706079565944e-4	1.2509515798517
MC	I/II	P05787	KRT8	Keratin. type II cytoskeletal 8	0.00839752261753092	1.24707017644403
MC	I/II	P09525	ANXA4	Annexin A4	0.0127702726975136	1.24597257295055
MC	I/II	Q8NE86	MCU	Calcium uniporter protein. mitochondrial	4.81994034172671e-7	1.24377649883784
MC	I/II	P80404	ABAT	4-aminobutyrate aminotransferase. mitochondrial	0.00276071947628336	1.24057909111637
MC	I/II	P16219	ACADS	Short-chain specific acyl-CoA dehydrogenase. mitochondrial	4.6811310071073e-4	1.23616374768026
MC	I/II	Q9Y6N5	SQOR	Sulfide:quinone oxidoreductase. mitochondrial	3.781299504291e-4	1.2293300088054
MC	I/II	P06703	S100A6	Protein S100-A6	0.00370091798641268	1.22866915497448
MC	I/II	Q71F23	CENPU	Centromere protein U	0.0380727503421467	1.22494666641207
MC	I/II	P30085	CMPK1	UMP-CMP kinase	4.37826411713822e-7	1.2233588408061
MC	I/II	Q8NE62	CHDH	Choline dehydrogenase. mitochondrial	0.00457361915889333	1.22121940084918
MC	I/II	Q96BI1	SLC22A18	Solute carrier family 22 member 18	0.00118741807133651	1.21804588988372
MC	I/II	A0M8Q6	IGLC7	Immunoglobulin lambda constant 7	0.0310196701848155	1.21530318600814
MC	I/II	Q9UBC5	MYO1A	Unconventional myosin-Ia	1.2606484866546e-4	1.21265547204082
MC	I/II	Q9Y3R5	DOP1B	Protein dopey-2	4.81994034172671e-7	1.21069502683156
MC	I/II	O43570	CA12	Carbonic anhydrase 12	0.04151360517726	1.20806348348802
MC	I/II	O95340	PAPSS2	Bifunctional 3'-phosphoadenosine 5'-phosphosulfate synthase 2	2.7154185678354e-4	1.20484708915146
MC	I/II	O43490	PROM1	Prominin-1	0.00956240535128919	1.20226939297033
MC	I/II	P30047	GCHFR	GTP cyclohydrolase 1 feedback regulatory protein	0.0040059456745329	1.20164223425824
MC	I/II	P09668	CTSH	Pro-cathepsin H	0.00104166290683073	1.20128125198984
MC	I/II	Q86VU5	COMTD1	Catechol O-methyltransferase domain-containing protein 1	0.00134461281830364	1.19684706712019
MC	I/II	P15814	IGLL1	Immunoglobulin lambda-like polypeptide 1	0.0120705780404827	1.19622259584548
MC	I/II	Q13393	PLD1	Phospholipase D1	2.06705223707737e-5	1.19489833101894
MC	I/II	P07998	RNASE1	Ribonuclease pancreatic	0.0230346917028084	1.1945087303253
MC	I/II	P22732	SLC2A5	Solute carrier family 2. facilitated glucose transporter member 5	0.0210972206772654	1.19206518851003
MC	I/II	P42702	LIFR	Leukemia inhibitory factor receptor	0.038045963965801	1.19131907546005
MC	I/II	Q9BQS7	HEPH	Hephaestin	8.1003229945397e-4	1.18943963417223
MC	I/II	P05091	ALDH2	Aldehyde dehydrogenase. mitochondrial	9.6498657687657e-4	1.18920375242081
MC	I/II	P54868	HMGCS2	Hydroxymethylglutaryl-CoA synthase. mitochondrial	0.0384928244657009	1.18857252646351
MC	I/II	Q0P6H9	TMEM62	Transmembrane protein 62	0.00194502646070514	1.18850592152112
MC	I/II	O14815	CAPN9	Calpain-9	0.0030924683706926	1.18634725567658
MC	I/II	P04066	FUCA1	Tissue alpha-L-fucosidase	1.4528051160069e-4	1.18447174239162
MC	I/II	Q8TD43	TRPM4	Transient receptor potential cation channel subfamily M member 4	3.5674879771232e-4	1.18000162027598
MC	I/II	P57735	RAB25	Ras-related protein Rab-25	0.00109448716690497	1.17774735310431
MC	I/II	O00391	QSOX1	Sulfhydryl oxidase 1	0.0150120367309296	1.17578503856954
MC	I/II	Q6ZN28	MACC1	Metastasis-associated in colon cancer protein 1	0.00105995596025871	1.17369753056535
MC	I/II	Q8NCG5	CHST4	Carbohydrate sulfotransferase 4	0.00409874150472531	1.17000741354024
MC	I/II	P31327	CPS1	Carbamoyl-phosphate synthase [ammonia]. mitochondrial	2.0843357121987e-4	1.16837274746628
MC	I/II	Q04912	MST1R	Macrophage-stimulating protein receptor	7.6387134208993e-4	1.16531399545682
MC	I/II	P01876	IGHA1	Immunoglobulin heavy constant alpha 1	0.0228811943486326	1.16434647869216
MC	I/II	Q06495	SLC34A1	Sodium-dependent phosphate transport protein 2A	0.0309882279104093	1.16136901228483
MC	I/II	Q7Z3D4	LYSMD3	LysM and putative peptidoglycan-binding domain-containing protein 3	0.00348682294319052	1.15763602099802
MC	I/II	Q9UJC5	SH3BGRL2	SH3 domain-binding glutamic acid-rich-like protein 2	0.00202698868578774	1.15591024468162
MC	I/II	Q12860	CNTN1	Contactin-1	0.0408221084208812	1.15488528113685
MC	I/II	Q96C23	GALM	Galactose mutarotase	2.69133132568456e-7	1.15000807060169
MC	I/II	P00480	OTC	Ornithine transcarbamylase. mitochondrial	0.0201885951832665	1.1476908896644
MC	I/II	Q9UBX7	KLK11	Kallikrein-11	0.0376540492498793	1.14513702601773
MC	I/II	Q70J99	UNC13D	Protein unc-13 homolog D	0.0222873430083125	1.14429944597881
MC	I/II	Q16880	UGT8	2-hydroxyacylsphingosine 1-beta-galactosyltransferase	0.00572107266577009	1.14370008751532
MC	I/II	Q92828	CORO2A	Coronin-2A	1.1031785525225e-4	1.13952799096239
MC	I/II	Q63HM1	AFMID	Kynurenine formamidase	0.0047534883599336	1.13877105326803
MC	I/II	Q9Y6Q5	AP1M2	AP-1 complex subunit mu-2	0.0200934624838779	1.13346488180992
MC	I/II	O60825	PFKFB2	6-phosphofructo-2-kinase/fructose-2.6-bisphosphatase 2	1.0741893304056e-4	1.13336761421995
MC	I/II	Q8IZ41	RASEF	Ras and EF-hand domain-containing protein	0.00916957419998288	1.13056592287433
MC	I/II	Q8N1Q1	CA13	Carbonic anhydrase 13	0.00344394866698678	1.12810539951335
MC	I/II	Q8WXK1	ASB15	Ankyrin repeat and SOCS box protein 15	0.00525303263538131	1.12794767162289
MC	I/II	O43520	ATP8B1	Phospholipid-transporting ATPase IC	6.46914301507639e-5	1.12754971793216
MC	I/II	O00338	SULT1C2	Sulfotransferase 1C2	1.1031785525225e-4	1.12688027778969
MC	I/II	Q7Z404	TMC4	Transmembrane channel-like protein 4	0.00842966849311254	1.12548988699993
MC	I/II	Q9UEW8	STK39	STE20/SPS1-related proline-alanine-rich protein kinase	3.2443288961081e-4	1.12453127539278
MC	I/II	P50225	SULT1A1	Sulfotransferase 1A1	0.0145333873940334	1.12324112230991
MC	I/II	P30740	SERPINB1	Leukocyte elastase inhibitor	0.00107947875636534	1.12290749046511
MC	I/II	Q53FZ2	ACSM3	Acyl-coenzyme A synthetase ACSM3. mitochondrial	0.0320333447954677	1.12254982861428
MC	I/II	Q96BS2	TESC	Calcineurin B homologous protein 3	7.3136807099415e-4	1.12220073645597
MC	I/II	Q5T8D3	ACBD5	Acyl-CoA-binding domain-containing protein 5	1.1458242030601e-4	1.12091631552978
MC	I/II	A0A075B6I4	IGLV10-54	Immunoglobulin lambda variable 10-54	0.0111430685833066	1.11896246364022
MC	I/II	Q16134	ETFDH	Electron transfer flavoprotein-ubiquinone oxidoreductase. mitochondrial	3.8334405868603e-7	1.11595136571963
MC	I/II	Q5SRH9	TTC39A	Tetratricopeptide repeat protein 39A	0.0486859244519304	1.11491573433025
MC	I/II	Q8WVQ1	CANT1	Soluble calcium-activated nucleotidase 1	2.08425251403277e-5	1.11464956804811
MC	I/II	A0A0C4DH36	IGHV3-38	Probable non-functional immunoglobulin heavy variable 3-38	0.0197983120110746	1.11221209022409
MC	I/II	Q9Y2D2	SLC35A3	UDP-N-acetylglucosamine transporter	6.69697105269971e-5	1.11165370467441
MC	I/II	P21266	GSTM3	Glutathione S-transferase Mu 3	0.0436783773852049	1.10876837661303
MC	I/II	O43731	KDELR3	ER lumen protein-retaining receptor 3	0.00402486534108799	1.10750874878508
MC	I/II	Q9BUN5	CCDC28B	Coiled-coil domain-containing protein 28B	0.046068250054845	1.10118320620754
MC	I/II	Q3MIR4	TMEM30B	Cell cycle control protein 50B	0.00390458025506415	1.09792373015935
MC	I/II	P00167	CYB5A	Cytochrome b5	2.55943131718e-4	1.09477541603371
MC	I/II	P17931	LGALS3	Galectin-3	0.00724326807607095	1.09313290795415
MC	I/II	Q92903	CDS1	Phosphatidate cytidylyltransferase 1	0.0134386468334973	1.09230259044479
MC	I/II	Q99487	PAFAH2	Platelet-activating factor acetylhydrolase 2. cytoplasmic	4.1309304139884e-4	1.09202425571989
MC	I/II	P15311	EZR	Ezrin	2.5431574200871e-4	1.08801901775981
MC	I/II	Q9NS00	C1GALT1	Glycoprotein-N-acetylgalactosamine 3-beta-galactosyltransferase 1	6.11799521123191e-5	1.08800473525616
MC	I/II	Q9Y4C5	CHST2	Carbohydrate sulfotransferase 2	0.0358161420976298	1.08534226423903
MC	I/II	Q9BY15	ADGRE3	Adhesion G protein-coupled receptor E3	0.0266056338975002	1.08412408419574
MC	I/II	Q6P6B1	ERICH5	Glutamate-rich protein 5	0.0148395817293119	1.08398006028429
MC	I/II	Q9UHK6	AMACR	Alpha-methylacyl-CoA racemase	0.00894242929962658	1.08314764049071
MC	I/II	Q8WTV0	SCARB1	Scavenger receptor class B member 1	0.00375966211145594	1.08201964402928
MC	I/II	P20337	RAB3B	Ras-related protein Rab-3B	0.016396858117759	1.08074845357161
MC	I/II	P12830	CDH1	Cadherin-1	0.0187908858912064	1.07721861284616
MC	I/II	P01130	LDLR	Low-density lipoprotein receptor	5.2227900790165e-4	1.07516962563668
MC	I/II	Q6UXY8	TMC5	Transmembrane channel-like protein 5	0.00278221960380435	1.07502676430032
MC	I/II	P08581	MET	Hepatocyte growth factor receptor	0.0363104798155271	1.07097652403678
MC	I/II	A4FU01	MTMR11	Myotubularin-related protein 11	0.00111184272630544	1.06578659858243
MC	I/II	P18510	IL1RN	Interleukin-1 receptor antagonist protein	0.0349309479823569	1.06348446190623
MC	I/II	P02750	LRG1	Leucine-rich alpha-2-glycoprotein	0.0381461995647187	1.06256483694374
MC	I/II	Q9UGK3	STAP2	Signal-transducing adaptor protein 2	0.00126795658807332	1.06214589447712
MC	I/II	Q8TBF2	PRXL2B	Prostamide/prostaglandin F synthase	1.00634877465447e-5	1.05920012863436
MC	I/II	Q8N5I2	ARRDC1	Arrestin domain-containing protein 1	4.7332733660599e-4	1.05662383143681
MC	I/II	Q6PIU2	NCEH1	Neutral cholesterol ester hydrolase 1	0.00246568788096965	1.05408652281159
MC	I/II	Q17RN3	FAM98C	Protein FAM98C	3.0494239028493e-4	1.05365598493931
MC	I/II	Q8NCL4	GALNT6	Polypeptide N-acetylgalactosaminyltransferase 6	0.0071041333471223	1.04946380390878
MC	I/II	Q8N1S5	SLC39A11	Zinc transporter ZIP11	0.00346144352912307	1.04747390613538
MC	I/II	Q5VWZ2	LYPLAL1	Lysophospholipase-like protein 1	0.00729108267918585	1.0457824013136
MC	I/II	Q9Y2H5	PLEKHA6	Pleckstrin homology domain-containing family A member 6	0.00341378416359638	1.04561326374714
MC	I/II	Q8IV36	HID1	Protein HID1	0.0160071026852193	1.04508600326681
MC	I/II	Q5R3I4	TTC38	Tetratricopeptide repeat protein 38	3.0881305278063e-4	1.04070469710656
MC	I/II	P30408	TM4SF1	Transmembrane 4 L6 family member 1	0.0184121183042813	1.03843564907972
MC	I/II	O95571	ETHE1	Persulfide dioxygenase ETHE1. mitochondrial	0.00179031590959413	1.03812884215096
MC	I/II	Q8N5V2	NGEF	Ephexin-1	0.00395695441685659	1.03796326465036
MC	I/II	P99999	CYCS	Cytochrome c	0.00278221960380435	1.037320833215
MC	I/II	P04626	ERBB2	Receptor tyrosine-protein kinase erbB-2	0.00390458025506415	1.0358119259413
MC	I/II	P22083	FUT4	Alpha-(1.3)-fucosyltransferase 4	6.97170199584008e-5	1.03570886471486
MC	I/II	Q9Y2C3	B3GALT5	Beta-1.3-galactosyltransferase 5	0.00876424775954116	1.03123336200445
MC	I/II	P12429	ANXA3	Annexin A3	0.0320453839878853	1.03006193174849
MC	I/II	Q13443	ADAM9	Disintegrin and metalloproteinase domain-containing protein 9	5.2227900790165e-4	1.02869134050937
MC	I/II	Q4VCS5	AMOT	Angiomotin	0.0443034726500257	1.02838671288879
MC	I/II	P08174	CD55	Complement decay-accelerating factor	0.00507095552722578	1.02785708182432
MC	I/II	Q9BQL6	FERMT1	Fermitin family homolog 1	0.004159995638589	1.02761033436103
MC	I/II	Q9UNQ0	ABCG2	Broad substrate specificity ATP-binding cassette transporter ABCG2	0.0224839090547038	1.02414516660474
MC	I/II	Q5W041	ARMC3	Armadillo repeat-containing protein 3	0.0045190136762186	1.02405645163168
MC	I/II	Q8TF64	GIPC3	PDZ domain-containing protein GIPC3	0.0486402441836029	1.02081980041351
MC	I/II	P29992	GNA11	Guanine nucleotide-binding protein subunit alpha-11	1.12297017641537e-5	1.01880896391787
MC	I/II	P22676	CALB2	Calretinin	0.0464040608687635	1.01771415505543
MC	I/II	Q9BSF0	C2orf88	Small membrane A-kinase anchor protein	0.0330516806046567	1.01262705735724
MC	I/II	O00519	FAAH	Fatty-acid amide hydrolase 1	0.00464452564664053	1.01097411830641
MC	I/II	O00515	LAD1	Ladinin-1	0.0314933901465309	1.00969522288874
MC	I/II	P55157	MTTP	Microsomal triglyceride transfer protein large subunit	0.0312358338175124	1.00952669385291
MC	I/II	Q08380	LGALS3BP	Galectin-3-binding protein	0.0035884181525308	1.00688608185554
MC	I/II	P49675	STAR	Steroidogenic acute regulatory protein. mitochondrial	0.00219071652126033	1.00663461512263
MC	I/II	Q14116	IL18	Interleukin-18	0.0121008935207881	1.00602048555549
MC	I/II	A0A0B4J1Y9	IGHV3-72	Immunoglobulin heavy variable 3-72	0.0350037433305542	1.00561033024725
MC	I/II	Q2M2I3	FAM83E	Protein FAM83E	0.0044370550728555	1.00530641676818
MC	I/II	P01766	IGHV3-13	Immunoglobulin heavy variable 3-13	0.0361416127969148	1.00500780119061
MC	I/II	Q16706	MAN2A1	Alpha-mannosidase 2	2.0951706213931e-5	1.00462067686268
MC	I/II	Q6P996	PDXDC1	Pyridoxal-dependent decarboxylase domain-containing protein 1	1.928644901693e-4	1.00435374271552
MC	I/II	Q8IY33	MICALL2	MICAL-like protein 2	1.2550416901054e-4	1.0033480744138
MC	I/II	Q9NUQ2	AGPAT5	1-acyl-sn-glycerol-3-phosphate acyltransferase epsilon	1.0394124700811e-4	1.00264153355046
MC	I/II	Q9BZR8	BCL2L14	Apoptosis facilitator Bcl-2-like protein 14	0.0239966029245564	1.00220183728243
MC	I/II	P57682	KLF3	Krueppel-like factor 3	0.00757191041717761	1.00102363139245
MC	I/II	Q60I27	ALS2CL	ALS2 C-terminal-like protein	0.0214031695975621	1.00061577501846
MC	I/II	P13726	F3	Tissue factor	0.0318973086282292	0.999246302033316
MC	I/II	P49407	ARRB1	Beta-arrestin-1	1.2521879413839e-4	0.996158689755985
MC	I/II	Q9NSY2	STARD5	StAR-related lipid transfer protein 5	0.00877870918653197	0.995718423995192
MC	I/II	Q969X1	TMBIM1	Protein lifeguard 3	0.00504604853619088	0.988616180685661
MC	I/II	P12821	ACE	Angiotensin-converting enzyme	6.9527307336705e-4	0.987731789784037
MC	I/II	Q01415	GALK2	N-acetylgalactosamine kinase	6.46935499363637e-5	0.987227318543626
MC	I/II	P49753	ACOT2	Acyl-coenzyme A thioesterase 2. mitochondrial	0.00106432335640214	0.985798389258962
MC	I/II	Q9HD45	TM9SF3	Transmembrane 9 superfamily member 3	3.49751214036945e-6	0.984684614963783
MC	I/II	Q7Z2H8	SLC36A1	Proton-coupled amino acid transporter 1	0.0250430992736791	0.983613954949895
MC	I/II	Q96FL9	GALNT14	Polypeptide N-acetylgalactosaminyltransferase 14	0.0465018903017402	0.982534253713103
MC	I/II	O75911	DHRS3	Short-chain dehydrogenase/reductase 3	0.0054752841470255	0.98175829183937
MC	I/II	Q9BPX6	MICU1	Calcium uptake protein 1. mitochondrial	1.24497046822521e-8	0.981286594501391
MC	I/II	Q86WI1	PKHD1L1	Fibrocystin-L	0.00991188631625682	0.979872055858328
MC	I/II	O94832	MYO1D	Unconventional myosin-Id	3.2519699031339e-4	0.979791930691549
MC	I/II	Q9H0R5	GBP3	Guanylate-binding protein 3	0.00486602149809099	0.97975351201706
MC	I/II	Q7Z7M9	GALNT5	Polypeptide N-acetylgalactosaminyltransferase 5	0.0035145389398228	0.979366965245242
MC	I/II	Q9H9H4	VPS37B	Vacuolar protein sorting-associated protein 37B	7.575328099031e-6	0.978938603000425
MC	I/II	Q9UNH6	SNX7	Sorting nexin-7	7.94547518388526e-6	0.978446545630721
MC	I/II	Q5VV41	ARHGEF16	Rho guanine nucleotide exchange factor 16	0.00343494856685761	0.976197766806093
MC	I/II	P28288	ABCD3	ATP-binding cassette sub-family D member 3	0.0013355689401768	0.972355878527813
MC	I/II	P48163	ME1	NADP-dependent malic enzyme	0.00390458025506415	0.971940816697051
MC	I/II	Q969Z3	MTARC2	Mitochondrial amidoxime reducing component 2	0.00251920842946719	0.969261930203711
MC	I/II	P37268	FDFT1	Squalene synthase	0.00714351121034299	0.969081395304947
MC	I/II	Q92614	MYO18A	Unconventional myosin-XVIIIa	1.69449929935778e-6	0.966586607854524
MC	I/II	P0DTE1	IGHV3-38-3	Probable non-functional immunoglobulin heavy variable 3-38-3	0.0367398527012257	0.963892994552136
MC	I/II	Q6UWP2	DHRS11	Dehydrogenase/reductase SDR family member 11	0.0040059456745329	0.963017468098576
MC	I/II	P50416	CPT1A	Carnitine O-palmitoyltransferase 1. liver isoform	0.00154666644451591	0.962356411720799
MC	I/II	O75976	CPD	Carboxypeptidase D	0.00118035632244323	0.961590434680304
MC	I/II	Q9HCE6	ARHGEF10L	Rho guanine nucleotide exchange factor 10-like protein	5.87227062380921e-6	0.959694177530521
MC	I/II	P18440	NAT1	Arylamine N-acetyltransferase 1	0.00129475978098762	0.959497882169114
MC	I/II	Q9Y2C2	UST	Uronyl 2-sulfotransferase	0.0381461995647187	0.956959961942419
MC	I/II	Q96EU7	C1GALT1C1	C1GALT1-specific chaperone 1	3.8120056977958e-4	0.955413544780194
MC	I/II	Q12913	PTPRJ	Receptor-type tyrosine-protein phosphatase eta	0.0156511498446748	0.955155812422495
MC	I/II	Q14192	FHL2	Four and a half LIM domains protein 2	0.0106684615211222	0.954436410242238
MC	I/II	Q92520	FAM3C	Protein FAM3C	1.01463450141999e-5	0.948374092898845
MC	I/II	P0C7P0	CISD3	CDGSH iron-sulfur domain-containing protein 3. mitochondrial	5.1871326415222e-4	0.944842578143635
MC	I/II	Q9NX57	RAB20	Ras-related protein Rab-20	7.397828376322e-5	0.943312884708197
MC	I/II	Q5TH69	ARFGEF3	Brefeldin A-inhibited guanine nucleotide-exchange protein 3	0.00330396370942313	0.943247396117631
MC	I/II	Q99973	TEP1	Telomerase protein component 1	7.58491830733687e-6	0.941059902877297
MC	I/II	P19438	TNFRSF1A	Tumor necrosis factor receptor superfamily member 1A	0.0124162722997293	0.940472424140181
MC	I/II	Q9H6R7	WDCP	WD repeat and coiled-coil-containing protein	0.0380727503421467	0.938569812163792
MC	I/II	Q9Y5Z0	BACE2	Beta-secretase 2	0.00864060379649209	0.937668420654072
MC	I/II	Q9H0P0	NT5C3A	Cytosolic 5'-nucleotidase 3A	0.00128682005686754	0.937470616084584
MC	I/II	Q93084	ATP2A3	Sarcoplasmic/endoplasmic reticulum calcium ATPase 3	0.0209349829561379	0.93464630835126306
MC	I/II	P51159	RAB27A	Ras-related protein Rab-27A	0.0271875620196986	0.934320126696099
MC	I/II	Q9H6S3	EPS8L2	Epidermal growth factor receptor kinase substrate 8-like protein 2	0.0248772316527757	0.933976179123782
MC	I/II	O43772	SLC25A20	Mitochondrial carnitine/acylcarnitine carrier protein	1.10244175583606e-6	0.933805674529236
MC	I/II	Q9Y2G3	ATP11B	Phospholipid-transporting ATPase IF	0.00463484118544008	0.931738196031457
MC	I/II	Q5BJF2	TMEM97	Sigma intracellular receptor 2	0.0176970661966309	0.928979290705976
MC	I/II	Q09328	MGAT5	Alpha-1.6-mannosylglycoprotein 6-beta-N-acetylglucosaminyltransferase A	0.00184673101587337	0.927641151710969
MC	I/II	Q9BZF2	OSBPL7	Oxysterol-binding protein-related protein 7	6.9527307336705e-4	0.925604134203525
MC	I/II	O95361	TRIM16	Tripartite motif-containing protein 16	0.0226334265639053	0.925521239827296
MC	I/II	Q9BSH5	HDHD3	Haloacid dehalogenase-like hydrolase domain-containing protein 3	3.1321910569191e-4	0.923778685926275
MC	I/II	O95164	UBL3	Ubiquitin-like protein 3	4.5626865407066e-4	0.923307061288771
MC	I/II	Q07617	SPAG1	Sperm-associated antigen 1	0.00256827927587193	0.919959852849656
MC	I/II	P52824	DGKQ	Diacylglycerol kinase theta	1.04749118418828e-5	0.91931101353077
MC	I/II	P84022	SMAD3	Mothers against decapentaplegic homolog 3	0.00137816184752404	0.919233766957156
MC	I/II	Q15555	MAPRE2	Microtubule-associated protein RP/EB family member 2	1.7810262132488e-4	0.919217448483156
MC	I/II	P13804	ETFA	Electron transfer flavoprotein subunit alpha. mitochondrial	1.36224033975532e-6	0.917766640473857
MC	I/II	Q16850	CYP51A1	Lanosterol 14-alpha demethylase	2.1352385796738e-4	0.917238463729888
MC	I/II	P58335	ANTXR2	Anthrax toxin receptor 2	0.0175459316955149	0.912858190300708
MC	I/II	Q2M2H8	MGAM2	Probable maltase-glucoamylase 2	0.00393626884711382	0.908861339327926
MC	I/II	O14880	MGST3	Glutathione S-transferase 3. mitochondrial	0.00194762089435834	0.90634587882211
MC	I/II	Q96FQ6	S100A16	Protein S100-A16	0.0350037433305542	0.904661963683417
MC	I/II	Q13557	CAMK2D	Calcium/calmodulin-dependent protein kinase type II subunit delta	6.9527307336705e-4	0.903589161670855
MC	I/II	Q9NR80	ARHGEF4	Rho guanine nucleotide exchange factor 4	0.00234944710784837	0.9031999896185
MC	I/II	P17252	PRKCA	Protein kinase C alpha type	0.00450862295382382	0.903108454899805
MC	I/II	Q8N9U0	TC2N	Tandem C2 domains nuclear protein	0.00272508278631017	0.903083142542324
MC	I/II	Q8IYU8	MICU2	Calcium uptake protein 2. mitochondrial	4.81994034172671e-7	0.901174358725469
MC	I/II	Q8N4Y2	CRACR2B	EF-hand calcium-binding domain-containing protein 4A	0.0111311634070902	0.897314842204841
MC	I/II	Q8NEU8	APPL2	DCC-interacting protein 13-beta	5.10464286543784e-5	0.897243270039924
MC	I/II	Q9HAT2	SIAE	Sialate O-acetylesterase	0.0177480278372019	0.894033676154772
MC	I/II	Q7L5Y1	ENOSF1	Mitochondrial enolase superfamily member 1	0.00296029984183301	0.893995497919448
MC	I/II	P32189	GK	Glycerol kinase	0.0142684591871856	0.893719918169438
MC	I/II	P60903	S100A10	Protein S100-A10	0.0141196300795101	0.893647897763641
MC	I/II	Q53H82	LACTB2	Endoribonuclease LACTB2	7.2706079565944e-4	0.892640397698962
MC	I/II	P49441	INPP1	Inositol polyphosphate 1-phosphatase	9.7535121522558e-4	0.89144401514608
MC	I/II	O75882	ATRN	Attractin	0.014265514616884	0.888929386631907
MC	I/II	O00182	LGALS9	Galectin-9	0.014695630142855	0.888381806834206
MC	I/II	Q13907	IDI1	Isopentenyl-diphosphate Delta-isomerase 1	0.00306803435471868	0.88814488678142
MC	I/II	Q9UN19	DAPP1	Dual adapter for phosphotyrosine and 3-phosphotyrosine and 3-phosphoinositide	0.0136996547515576	0.882556001776242
MC	I/II	P34096	RNASE4	Ribonuclease 4	0.0305571374788128	0.880918721295954
MC	I/II	O14975	SLC27A2	Long-chain fatty acid transport protein 2	0.00720321848966611	0.880734348160841
MC	I/II	Q8N307	MUC20	Mucin-20	0.0251049746291083	0.879800607987842
MC	I/II	Q15723	ELF2	ETS-related transcription factor Elf-2	1.4865841813474e-4	0.879724008237283
MC	I/II	P50135	HNMT	Histamine N-methyltransferase	0.00389246070363373	0.877744142282909
MC	I/II	O75689	ADAP1	Arf-GAP with dual PH domain-containing protein 1	0.00281925829020128	0.873488466113083
MC	I/II	Q9Y2D8	SSX2IP	Afadin- and alpha-actinin-binding protein	0.0345009868447964	0.87273189704823
MC	I/II	Q9H7D0	DOCK5	Dedicator of cytokinesis protein 5	0.00299713506550788	0.868579380456763
MC	I/II	O75317	USP12	Ubiquitin carboxyl-terminal hydrolase 12	0.0246007283795043	0.867038361022036
MC	I/II	Q8N335	GPD1L	Glycerol-3-phosphate dehydrogenase 1-like protein	5.6916529417005e-4	0.866929275515446
MC	I/II	Q13885	TUBB2A	Tubulin beta-2A chain	0.0397943454081756	0.865612617364688
MC	I/II	Q9NQT8	KIF13B	Kinesin-like protein KIF13B	0.00298837638861753	0.864876268646626
MC	I/II	P51580	TPMT	Thiopurine S-methyltransferase	0.00499280164250249	0.860665383062006
MC	I/II	Q96C24	SYTL4	Synaptotagmin-like protein 4	0.00130872943136259	0.860604042439554
MC	I/II	P08842	STS	Steryl-sulfatase	0.00429770754285969	0.859102651511431
MC	I/II	Q9H2T7	RANBP17	Ran-binding protein 17	0.0183931701935622	0.858711886440895
MC	I/II	Q6ZUM4	ARHGAP27	Rho GTPase-activating protein 27	2.2586428555238e-4	0.858054491414567
MC	I/II	P19086	GNAZ	Guanine nucleotide-binding protein G(z) subunit alpha	0.0350037433305542	0.856736317654311
MC	I/II	Q7Z3Q1	SLC46A3	Lysosomal proton-coupled steroid conjugate and bile acid symporter SLC46A3	0.0283632264479867	0.855026524772518
MC	I/II	Q15800	MSMO1	Methylsterol monooxygenase 1	0.00128087634126732	0.853756263498153
MC	I/II	P43353	ALDH3B1	Aldehyde dehydrogenase family 3 member B1	0.044334842582784	0.852957595982669
MC	I/II	Q9UM54	MYO6	Unconventional myosin-VI	0.00341794083818157	0.849699142713597
MC	I/II	O00534	VWA5A	von Willebrand factor A domain-containing protein 5A	0.0250791268207706	0.846847925488868
MC	I/II	Q8TF72	SHROOM3	Protein Shroom3	0.00393626884711382	0.844659543976347
MC	I/II	P31152	MAPK4	Mitogen-activated protein kinase 4	0.0252090408542297	0.844297699555288
MC	I/II	P20815	CYP3A5	Cytochrome P450 3A5	0.043042089013261	0.842205625174877
MC	I/II	O60513	B4GALT4	Beta-1.4-galactosyltransferase 4	0.0201370574055718	0.842044628998995
MC	I/II	O95081	AGFG2	Arf-GAP domain and FG repeat-containing protein 2	0.00441869892445072	0.840683045103494
MC	I/II	Q8N4B1	PHETA1	Sesquipedalian-1	0.00119441159001018	0.839949856993172
MC	I/II	Q86SR1	GALNT10	Polypeptide N-acetylgalactosaminyltransferase 10	4.3483760718649e-4	0.839369355716572
MC	I/II	Q5TC63	GRTP1	Growth hormone-regulated TBC protein 1	0.0314200946788826	0.83749962183861
MC	I/II	P21796	VDAC1	Voltage-dependent anion-selective channel protein 1	6.3046563079226e-4	0.835852024633008
MC	I/II	Q01970	PLCB3	1-phosphatidylinositol 4.5-bisphosphate phosphodiesterase beta-3	1.69449929935778e-6	0.835682482094235
MC	I/II	P55789	GFER	FAD-linked sulfhydryl oxidase ALR	0.00288742048933627	0.835512476332905
MC	I/II	Q9NYT0	PLEK2	Pleckstrin-2	0.0114941533195488	0.828764999521919
MC	I/II	Q2WGJ9	FER1L6	Fer-1-like protein 6	0.0143203180639364	0.827990405172571
MC	I/II	Q8WV74	NUDT8	Mitochondrial coenzyme A diphosphatase NUDT8	0.00209396024658118	0.821766948887373
MC	I/II	Q9ULV0	MYO5B	Unconventional myosin-Vb	0.0047534883599336	0.821688476323846
MC	I/II	Q92547	TOPBP1	DNA topoisomerase 2-binding protein 1	0.0280160447864374	0.8214050930972
MC	I/II	Q5W0U4	BSPRY	B box and SPRY domain-containing protein	0.0387325711569093	0.820588236605306
MC	I/II	Q9UBI6	GNG12	Guanine nucleotide-binding protein G(I)/G(S)/G(O) subunit gamma-12	0.00786578853894253	0.819940417043936
MC	I/II	O00750	PIK3C2B	Phosphatidylinositol 4-phosphate 3-kinase C2 domain-containing subunit beta	3.2695407471317e-4	0.817509419451503
MC	I/II	Q9H4I9	SMDT1	Essential MCU regulator. mitochondrial	0.00150587235958895	0.81631093133316
MC	I/II	P28799	GRN	Progranulin	0.0124162722997293	0.815782491794982
MC	I/II	P83111	LACTB	Serine beta-lactamase-like protein LACTB. mitochondrial	0.00160341340628176	0.815250961588042
MC	I/II	Q9BRQ8	AIFM2	Ferroptosis suppressor protein 1	6.3046563079226e-4	0.813870913820551
MC	I/II	Q9Y2G1	MYRF	Myelin regulatory factor	0.015560244907957	0.813199579275066
MC	I/II	P0CAP1	MYZAP	Myocardial zonula adherens protein	0.0469483713532671	0.813161837795521
MC	I/II	Q6NUM9	RETSAT	All-trans-retinol 13.14-reductase	7.3871335514821e-4	0.813107232361586
MC	I/II	Q5T9C2	EEIG1	Early estrogen-induced gene 1 protein	4.1399462788986e-4	0.811168550564508
MC	I/II	Q7KZN9	COX15	Cytochrome c oxidase assembly protein COX15 homolog	0.0039375442331323	0.809244446084493
MC	I/II	P17655	CAPN2	Calpain-2 catalytic subunit	5.4179963408494e-4	0.808832392924932
MC	I/II	Q08623	PUDP	Pseudouridine-5'-phosphatase	3.2262220327117e-4	0.808772878473375
MC	I/II	Q96BJ8	ELMO3	Engulfment and cell motility protein 3	0.0191252960111245	0.805896571852895
MC	I/II	P09669	COX6C	Cytochrome c oxidase subunit 6C	0.0297467776202528	0.803610013705924
MC	I/II	O95861	BPNT1	3'(2').5'-bisphosphate nucleotidase 1	0.00105995596025871	0.802277255453513
MC	I/II	Q8N0U4	FAM185A	Protein FAM185A	0.00303835486904025	0.801683174261043
MC	I/II	P38117	ETFB	Electron transfer flavoprotein subunit beta	1.2026811165814e-4	0.797671737469404
MC	I/II	Q9Y6B6	SAR1B	GTP-binding protein SAR1b	1.0741893304056e-4	0.793825283051607
MC	I/II	Q9Y6X2	PIAS3	E3 SUMO-protein ligase PIAS3	0.0392610938635874	0.793372513020303
MC	I/II	P01034	CST3	Cystatin-C	0.0422277289435193	0.792480539180341
MC	I/II	Q15418	RPS6KA1	Ribosomal protein S6 kinase alpha-1	0.0125973832991438	0.791825702441514
MC	I/II	P52758	RIDA	2-iminobutanoate/2-iminopropanoate deaminase	0.0380482530947334	0.790479435270459
MC	I/II	Q16877	PFKFB4	6-phosphofructo-2-kinase/fructose-2.6-bisphosphatase 4	0.00433183439871773	0.789159404854131
MC	I/II	Q96C19	EFHD2	EF-hand domain-containing protein D2	0.00251920842946719	0.788891558437513
MC	I/II	O75674	TOM1L1	TOM1-like protein 1	0.00180828545140358	0.787555869622994
MC	I/II	Q8IXK2	GALNT12	Polypeptide N-acetylgalactosaminyltransferase 12	0.00219071652126033	0.787325366536906
MC	I/II	Q13797	ITGA9	Integrin alpha-9	0.0278981882892588	0.787143193590022
MC	I/II	Q9NXL2	ARHGEF38	Rho guanine nucleotide exchange factor 38	0.0391930735926045	0.786401586698281
MC	I/II	P51553	IDH3G	Isocitrate dehydrogenase [NAD] subunit gamma. mitochondrial	3.7503442546523e-4	0.786046457838767
MC	I/II	Q8WWI1	LMO7	LIM domain only protein 7	0.0132007549757086	0.783949673738352
MC	I/II	Q9UKK3	PARP4	Protein mono-ADP-ribosyltransferase PARP4	0.00157085012981081	0.783573162738202
MC	I/II	Q14764	MVP	Major vault protein	0.0119681615686665	0.779236311714618
MC	I/II	P05141	SLC25A5	ADP/ATP translocase 2	0.00720321848966611	0.779177380113929
MC	I/II	P12931	SRC	Proto-oncogene tyrosine-protein kinase Src	7.2706079565944e-4	0.777308503699807
MC	I/II	P35270	SPR	Sepiapterin reductase	0.0133881580420759	0.776405662070706
MC	I/II	Q15120	PDK3	[Pyruvate dehydrogenase (acetyl-transferring)] kinase isozyme 3. mitochondrial	0.0047534883599336	0.776107128662169
MC	I/II	O75521	ECI2	Enoyl-CoA delta isomerase 2	0.00118741807133651	0.775715243043994
MC	I/II	Q8WZ73	RFFL	E3 ubiquitin-protein ligase rififylin	0.00392969019949288	0.774315500350716
MC	I/II	Q9NUI1	DECR2	Peroxisomal 2.4-dienoyl-CoA reductase [(3E)-enoyl-CoA-producing]	0.0248222680549933	0.771618000644887
MC	I/II	O14672	ADAM10	Disintegrin and metalloproteinase domain-containing protein 10	1.1817300761086e-4	0.770236097591704
MC	I/II	O95210	STBD1	Starch-binding domain-containing protein 1	0.0119681615686665	0.76997838830933
MC	I/II	P38571	LIPA	Lysosomal acid lipase/cholesteryl ester hydrolase	0.00724326807607095	0.769345339071601
MC	I/II	P61769	B2M	Beta-2-microglobulin	0.0419486111103425	0.769202428590463
MC	I/II	Q8IWU2	LMTK2	Serine/threonine-protein kinase LMTK2	8.8727745419864e-4	0.767857768689168
MC	I/II	Q96PE7	MCEE	Methylmalonyl-CoA epimerase. mitochondrial	0.00205587621005045	0.767830626537242
MC	I/II	Q8TCZ2	CD99L2	CD99 antigen-like protein 2	0.0174413857746759	0.767133377808401
MC	I/II	Q8NB16	MLKL	Mixed lineage kinase domain-like protein	0.00263354376819898	0.766859846023783
MC	I/II	P33947	KDELR2	ER lumen protein-retaining receptor 2	0.0373492857120261	0.765634525617634
MC	I/II	P16152	CBR1	Carbonyl reductase [NADPH] 1	0.00127752309226271	0.765536925485492
MC	I/II	O75907	DGAT1	Diacylglycerol O-acyltransferase 1	0.00509740143488821	0.765207918169946
MC	I/II	Q5TAA0	TTC22	Tetratricopeptide repeat protein 22	1.9047967854807e-4	0.764804909198242
MC	I/II	P51808	DYNLT3	Dynein light chain Tctex-type 3	0.0049997837444342	0.764791322098644
MC	I/II	P11310	ACADM	Medium-chain specific acyl-CoA dehydrogenase. mitochondrial	0.00337434836549028	0.764050229859469
MC	I/II	Q9H2C0	GAN	Gigaxonin	0.0150059129836057	0.762479965341804
MC	I/II	P19634	SLC9A1	Sodium/hydrogen exchanger 1	2.0976364195666e-4	0.762208490895719
MC	I/II	Q9HCJ3	RAVER2	Ribonucleoprotein PTB-binding 2	0.0123061306220577	0.761292188471791
MC	I/II	Q9UHB6	LIMA1	LIM domain and actin-binding protein 1	0.00199605142717922	0.758474297923822
MC	I/II	O75110	ATP9A	Probable phospholipid-transporting ATPase IIA	0.00140667561735001	0.757609269960581
MC	I/II	O94923	GLCE	D-glucuronyl C5-epimerase	0.00250606417380506	0.75509661548428
MC	I/II	P07339	CTSD	Cathepsin D	0.00774856422459269	0.753279007841568
MC	I/II	Q8WV28	BLNK	B-cell linker protein	0.0387598292841915	0.752669334082413
MC	I/II	Q8TCT7	SPPL2B	Signal peptide peptidase-like 2B	0.00170724642678017	0.752343372620525
MC	I/II	P11216	PYGB	Glycogen phosphorylase. brain form	0.00714351121034299	0.750652285304731
MC	I/II	Q9UQN3	CHMP2B	Charged multivesicular body protein 2b	0.0022082416344803	0.750172599162227
MC	I/II	Q9H2K8	TAOK3	Serine/threonine-protein kinase TAO3	0.00157085012981081	0.749273874416915
MC	I/II	Q68CR1	SEL1L3	Protein sel-1 homolog 3	0.00197665954125043	0.74538270105341
MC	I/II	Q9ULZ3	PYCARD	Apoptosis-associated speck-like protein containing a CARD	0.0151651235017264	0.745124686187642
MC	I/II	Q86TX2	ACOT1	Acyl-coenzyme A thioesterase 1	0.0256472355369663	0.743437748678232
MC	I/II	A6NC98	CCDC88B	Coiled-coil domain-containing protein 88B	0.034528435658463	0.742159200644901
MC	I/II	P54802	NAGLU	Alpha-N-acetylglucosaminidase	0.0143203180639364	0.741590188824235
MC	I/II	Q01581	HMGCS1	Hydroxymethylglutaryl-CoA synthase. cytoplasmic	0.0391574206082927	0.741402813609512
MC	I/II	O60637	TSPAN3	Tetraspanin-3	0.0123735462485174	0.740755594856653
MC	I/II	Q96RF0	SNX18	Sorting nexin-18	0.0208063456537989	0.739396071852779
MC	I/II	Q9HD40	SEPSECS	O-phosphoseryl-tRNA(Sec) selenium transferase	4.7057238255389e-4	0.738548934776823
MC	I/II	Q0IIM8	TBC1D8B	TBC1 domain family member 8B	0.00399325255366276	0.736732407224814
MC	I/II	P10109	FDX1	Adrenodoxin. mitochondrial	0.00674877458013633	0.736521299985895
MC	I/II	O00560	SDCBP	Syntenin-1	0.0319844800465667	0.735865061260936
MC	I/II	Q6IA17	SIGIRR	Single Ig IL-1-related receptor	0.0109295656296286	0.732838689654702
MC	I/II	Q07075	ENPEP	Glutamyl aminopeptidase	0.0320453839878853	0.730993606346285
MC	I/II	A4D1S5	RAB19	Ras-related protein Rab-19	0.0138331066823227	0.727720216708705
MC	I/II	Q96GA7	SDSL	Serine dehydratase-like	0.0385282701220474	0.727668276479971
MC	I/II	Q14643	ITPR1	Inositol 1.4.5-trisphosphate receptor type 1	0.0212646245135072	0.727287194240091
MC	I/II	Q15067	ACOX1	Peroxisomal acyl-coenzyme A oxidase 1	0.0215395135070158	0.723253962043405
MC	I/II	O95563	MPC2	Mitochondrial pyruvate carrier 2	0.00684100687289527	0.722832033938444
MC	I/II	Q8IY22	CMIP	C-Maf-inducing protein	9.4130918252906e-4	0.72076034332901
MC	I/II	O96007	MOCS2	Molybdopterin synthase catalytic subunit	0.0381461995647187	0.720445942826568
MC	I/II	Q96AG3	SLC25A46	Mitochondrial outer membrane protein SLC25A46	9.7514543329376e-4	0.720100288497847
MC	I/II	P00414	MT-CO3	Cytochrome c oxidase subunit 3	0.0197331903033967	0.718869063407415
MC	I/II	O94911	ABCA8	ABC-type organic anion transporter ABCA8	0.0440170276936575	0.718630318525643
MC	I/II	Q96NA2	RILP	Rab-interacting lysosomal protein	0.0351517970785312	0.717009699286386
MC	I/II	Q13137	CALCOCO2	Calcium-binding and coiled-coil domain-containing protein 2	3.15808111002625e-5	0.71651568747565
MC	I/II	P50213	IDH3A	Isocitrate dehydrogenase [NAD] subunit alpha. mitochondrial	0.00157377450355164	0.714856867507608
MC	I/II	Q96LZ7	RMDN2	Regulator of microtubule dynamics protein 2	6.9527307336705e-4	0.71454905188692
MC	I/II	Q9BXS4	TMEM59	Transmembrane protein 59	0.0129286379855827	0.714272849321374
MC	I/II	O60658	PDE8A	High affinity cAMP-specific and IBMX-insensitive 3'.5'-cyclic phosphodiesterase 8A	0.025264628783116	0.713429072329367
MC	I/II	Q8TB96	ITFG1	T-cell immunomodulatory protein	4.3483760718649e-4	0.712969234142456
MC	I/II	P55210	CASP7	Caspase-7	0.00176360435865153	0.712096774318642
MC	I/II	Q9H788	SH2D4A	SH2 domain-containing protein 4A	0.0114398791614501	0.712069522635671
MC	I/II	Q86UW7	CADPS2	Calcium-dependent secretion activator 2	0.00177493137037497	0.711314017597728
MC	I/II	Q6P2H8	TMEM53	Transmembrane protein 53	0.0172725002851419	0.709364467549326
MC	I/II	Q6PFW1	PPIP5K1	Inositol hexakisphosphate and diphosphoinositol-pentakisphosphate kinase 1	0.00608653114522289	0.707865778777238
MC	I/II	P20336	RAB3A	Ras-related protein Rab-3A	0.0359191046331253	0.707418608147679
MC	I/II	Q8TCT8	SPPL2A	Signal peptide peptidase-like 2A	0.0202020213179899	0.707346134181552
MC	I/II	Q92560	BAP1	Ubiquitin carboxyl-terminal hydrolase BAP1	0.00240190673758385	0.707167773534219
MC	I/II	A0AV96	RBM47	RNA-binding protein 47	0.0460146485177549	0.706857871868182
MC	I/II	Q01459	CTBS	Di-N-acetylchitobiase	0.0233842069511382	0.706510027330356
MC	I/II	O43861	ATP9B	Probable phospholipid-transporting ATPase IIB	6.1280848498369e-4	0.705425206010392
MC	I/II	P09972	ALDOC	Fructose-bisphosphate aldolase C	0.0474413953164784	0.704965189544863
MC	I/II	Q13277	STX3	Syntaxin-3	0.0158668069020414	0.703694019368797
MC	I/II	Q9NZ45	CISD1	CDGSH iron-sulfur domain-containing protein 1	0.00872051595781275	0.70331852436776
MC	I/II	Q9UBI4	STOML1	Stomatin-like protein 1	0.0181339476710664	0.702640142157222
MC	I/II	O94886	TMEM63A	CSC1-like protein 1	0.0255090688511221	0.701417908274214
MC	I/II	Q27J81	INF2	Inverted formin-2	0.00222544640435048	0.701001181894121
MC	I/II	Q02218	OGDH	2-oxoglutarate dehydrogenase complex component E1	1.9792512769738e-4	0.69844220531994206
MC	I/II	Q9BXJ8	TMEM120A	Ion channel TACAN	0.00529496574156262	0.698170740580166
MC	I/II	O43310	CTIF	CBP80/20-dependent translation initiation factor	0.0128976543584776	0.697240108936213
MC	I/II	Q5VTQ0	TTC39B	Tetratricopeptide repeat protein 39B	0.00529496574156262	0.693587104689339
MC	I/II	O95822	MLYCD	Malonyl-CoA decarboxylase. mitochondrial	0.00866646508863955	0.693345426792638
MC	I/II	Q8NFH8	REPS2	RalBP1-associated Eps domain-containing protein 2	0.0113344254279925	0.693265666879558
MC	I/II	Q9NQZ7	ENTPD7	Ectonucleoside triphosphate diphosphohydrolase 7	0.0399652718508641	0.692326728739777
MC	I/II	P07948	LYN	Tyrosine-protein kinase Lyn	0.0124471732708984	0.690825161661067
MC	I/II	Q12979	ABR	Active breakpoint cluster region-related protein	0.0049986986158002	0.689995560535552
MC	I/II	Q96I99	SUCLG2	Succinate--CoA ligase [GDP-forming] subunit beta. mitochondrial	0.0039375442331323	0.686966401020589
MC	I/II	P54803	GALC	Galactocerebrosidase	0.00593691453042847	0.686357225984487
MC	I/II	P53007	SLC25A1	Tricarboxylate transport protein. mitochondrial	0.00128834644877041	0.684770690061706
MC	I/II	Q9BWD1	ACAT2	Acetyl-CoA acetyltransferase. cytosolic	0.00695099530248993	0.683091471280605
MC	I/II	Q8IWW6	ARHGAP12	Rho GTPase-activating protein 12	5.04777271060114e-5	0.682987638159552
MC	I/II	Q9UKD1	GMEB2	Glucocorticoid modulatory element-binding protein 2	0.015289205445044	0.68240177457532
MC	I/II	P25325	MPST	3-mercaptopyruvate sulfurtransferase	0.00517596710225274	0.680410536066827
MC	I/II	P03928	MT-ATP8	ATP synthase protein 8	0.00499280164250249	0.679709980540672
MC	I/II	Q9NQX4	MYO5C	Unconventional myosin-Vc	0.00472675772066752	0.679620574922258
MC	I/II	P11908	PRPS2	Ribose-phosphate pyrophosphokinase 2	0.0267048151284154	0.679576845157289
MC	I/II	Q9BRR3	PGAP4	Post-GPI attachment to proteins factor 4	0.0354644383994373	0.679310687174035
MC	I/II	Q96EE4	CCDC126	Coiled-coil domain-containing protein 126	0.0233488956568625	0.678588907235961
MC	I/II	P47736	RAP1GAP	Rap1 GTPase-activating protein 1	0.0335466247638943	0.676536322705421
MC	I/II	Q05084	ICA1	Islet cell autoantigen 1	0.0071041333471223	0.676325897791389
MC	I/II	Q15043	SLC39A14	Metal cation symporter ZIP14	0.0310143949897305	0.675653023099549
MC	I/II	Q8IYS2	KIAA2013	Uncharacterized protein KIAA2013	0.00300741918087193	0.674867609505981
MC	I/II	Q96K49	TMEM87B	Transmembrane protein 87B	0.0468138377831042	0.674801462000121
MC	I/II	Q9NZ08	ERAP1	Endoplasmic reticulum aminopeptidase 1	0.00170724642678017	0.673485831001791
MC	I/II	Q96HN2	AHCYL2	Adenosylhomocysteinase 3	0.00619173629806501	0.672937310697119
MC	I/II	Q9P289	STK26	Serine/threonine-protein kinase 26	0.0355470512412868	0.670865497774987
MC	I/II	Q9Y376	CAB39	Calcium-binding protein 39	3.36681800919159e-5	0.670288658546777
MC	I/II	P17174	GOT1	Aspartate aminotransferase. cytoplasmic	0.0156511498446748	0.669844263741194
MC	I/II	P78382	SLC35A1	CMP-sialic acid transporter	0.0464040608687635	0.669473296581256
MC	I/II	P45954	ACADSB	Short/branched chain specific acyl-CoA dehydrogenase. mitochondrial	0.0438593134985738	0.66848463562763
MC	I/II	Q9NUB1	ACSS1	Acetyl-coenzyme A synthetase 2-like. mitochondrial	0.031456132026442	0.668378396160195
MC	I/II	O14569	CYB561D2	Transmembrane reductase CYB561D2	0.0469476207850761	0.666512650282705
MC	I/II	O00461	GOLIM4	Golgi integral membrane protein 4	0.00961711697137182	0.665803295758869
MC	I/II	P07686	HEXB	Beta-hexosaminidase subunit beta	0.0223920471408061	0.665644939251422
MC	I/II	O00142	TK2	Thymidine kinase 2. mitochondrial	4.3483760718649e-4	0.664644356498027
MC	I/II	Q9BXL7	CARD11	Caspase recruitment domain-containing protein 11	0.0291790671291276	0.663171587700637
MC	I/II	Q8WV92	MITD1	MIT domain-containing protein 1	0.00460630994236022	0.662926346238175
MC	I/II	Q05823	RNASEL	2-5A-dependent ribonuclease	0.00298837638861753	0.662865903288502
MC	I/II	Q8N5J2	MINDY1	Ubiquitin carboxyl-terminal hydrolase MINDY-1	0.0377366558939084	0.662521654175395
MC	I/II	Q9NTX5	ECHDC1	Ethylmalonyl-CoA decarboxylase	0.00572107266577009	0.660410645415515
MC	I/II	Q93096	PTP4A1	Protein tyrosine phosphatase type IVA 1	0.0123735462485174	0.660042913550671
MC	I/II	P22694	PRKACB	cAMP-dependent protein kinase catalytic subunit beta	0.02500303137214	0.655631930854994
MC	I/II	Q8IXS8	HYCC2	Hyccin 2	0.00608653114522289	0.655372089063707
MC	I/II	Q99571	P2RX4	P2X purinoceptor 4	0.0459616965186377	0.655042573133814
MC	I/II	Q9NQY0	BIN3	Bridging integrator 3	0.00112875559906768	0.654973946323528
MC	I/II	Q9Y2Q3	GSTK1	Glutathione S-transferase kappa 1	0.0322162051663212	0.654300363417429
MC	I/II	Q9H201	EPN3	Epsin-3	0.00647369852096253	0.652845818450764
MC	I/II	Q12965	MYO1E	Unconventional myosin-Ie	0.00399325255366276	0.652723841598219
MC	I/II	Q9NRI5	DISC1	Disrupted in schizophrenia 1 protein	0.0482935519638275	0.651361859648947
MC	I/II	Q14847	LASP1	LIM and SH3 domain protein 1	0.0157713818659906	0.651015298272124
MC	I/II	O75843	AP1G2	AP-1 complex subunit gamma-like 2	0.0166290124608729	0.650205007159272
MC	I/II	Q13232	NME3	Nucleoside diphosphate kinase 3	0.0192034317336988	0.64941472794381
MC	I/II	P22307	SCP2	Sterol carrier protein 2	0.00167622236233305	0.646503890584682
MC	I/II	Q13555	CAMK2G	Calcium/calmodulin-dependent protein kinase type II subunit gamma	0.0043528640488282	0.646288637983204
MC	I/II	Q9NQ34	TMEM9B	Transmembrane protein 9B	0.0288378936511936	0.645331527672349
MC	I/II	Q92604	LPGAT1	Acyl-CoA:lysophosphatidylglycerol acyltransferase 1	0.0171986243236649	0.64494566798424
MC	I/II	O94887	FARP2	FERM. ARHGEF and pleckstrin domain-containing protein 2	0.00205587621005045	0.644683618428103
MC	I/II	Q9Y5S1	TRPV2	Transient receptor potential cation channel subfamily V member 2	0.0136895346993349	0.644567552315957
MC	I/II	Q9Y2F5	ICE1	Little elongation complex subunit 1	0.0468138377831042	0.644433732516901
MC	I/II	P35914	HMGCL	Hydroxymethylglutaryl-CoA lyase. mitochondrial	0.0112559345542034	0.643711726190368
MC	I/II	Q9BVM4	GGACT	Gamma-glutamylaminecyclotransferase	0.0257712793392322	0.642201173151894
MC	I/II	Q7RTS9	DYM	Dymeclin	0.00342734643779394	0.641315765073094
MC	I/II	O43819	SCO2	Protein SCO2 homolog. mitochondrial	0.0305324882923415	0.639104002098536
MC	I/II	Q9NW61	PLEKHJ1	Pleckstrin homology domain-containing family J member 1	0.0171491765235924	0.638348657097351
MC	I/II	Q99551	MTERF1	Transcription termination factor 1. mitochondrial	0.0294326598193468	0.637568013594182
MC	I/II	Q96JQ2	CLMN	Calmin	0.0464040608687635	0.636600973848996
MC	I/II	P00395	MT-CO1	Cytochrome c oxidase subunit 1	0.0120210524803686	0.635592549583949
MC	I/II	Q9H1N7	SLC35B3	Adenosine 3'-phospho 5'-phosphosulfate transporter 2	0.0408895781129088	0.630655270563063
MC	I/II	C9J7I0	UMAD1	UBAP1-MVB12-associated (UMA)-domain containing protein 1	0.038412990153759	0.630191788028464
MC	I/II	Q8WUM4	PDCD6IP	Programmed cell death 6-interacting protein	2.28614007135707e-5	0.629067500591445
MC	I/II	P36551	CPOX	Oxygen-dependent coproporphyrinogen-III oxidase. mitochondrial	0.00390458025506415	0.627991181669547
MC	I/II	Q6DT37	CDC42BPG	Serine/threonine-protein kinase MRCK gamma	0.0262324020700094	0.627868931115335
MC	I/II	Q13011	ECH1	Delta(3.5)-Delta(2.4)-dienoyl-CoA isomerase. mitochondrial	0.0262324020700094	0.627370873695225
MC	I/II	P03905	MT-ND4	NADH-ubiquinone oxidoreductase chain 4	0.0215546413019886	0.626788201134568
MC	I/II	Q6IQ20	NAPEPLD	N-acyl-phosphatidylethanolamine-hydrolyzing phospholipase D	0.0350037433305542	0.626771896429808
MC	I/II	P53602	MVD	Diphosphomevalonate decarboxylase	0.00619861171705669	0.626317529493761
MC	I/II	Q9NYI0	PSD3	PH and SEC7 domain-containing protein 3	0.0290213689601025	0.626113235391375
MC	I/II	P53990	IST1	IST1 homolog	6.11799521123191e-5	0.625472746877589
MC	I/II	Q7Z401	DENND4A	C-myc promoter-binding protein	0.0129825835890334	0.624475898137037
MC	I/II	P12236	SLC25A6	ADP/ATP translocase 3	0.0300846331395668	0.623203622371546
MC	I/II	P30084	ECHS1	Enoyl-CoA hydratase. mitochondrial	0.0209286550656521	0.621658181142688
MC	I/II	Q99447	PCYT2	Ethanolamine-phosphate cytidylyltransferase	0.00314931013347516	0.621477259122534
MC	I/II	Q9NY97	B3GNT2	N-acetyllactosaminide beta-1.3-N-acetylglucosaminyltransferase 2	0.0254475747531983	0.619999033712896
MC	I/II	Q99611	SEPHS2	Selenide. water dikinase 2	0.0090037299673292	0.619538560584521
MC	I/II	Q03001	DST	Dystonin	0.00514303163082396	0.619002333755102
MC	I/II	Q7L9B9	EEPD1	Endonuclease/exonuclease/phosphatase family domain-containing protein 1	0.008646182713814	0.618142518600082
MC	I/II	Q9UKW4	VAV3	Guanine nucleotide exchange factor VAV3	0.0459562460122187	0.617295257360191
MC	I/II	Q9NXH8	TOR4A	Torsin-4A	0.0476679533060705	0.616960465202482
MC	I/II	Q9Y5U8	MPC1	Mitochondrial pyruvate carrier 1	0.0197983120110746	0.616515461528687
MC	I/II	P23743	DGKA	Diacylglycerol kinase alpha	0.0179811229631117	0.61650399545686
MC	I/II	O43837	IDH3B	Isocitrate dehydrogenase [NAD] subunit beta. mitochondrial	0.00525303263538131	0.615214365893351
MC	I/II	P12955	PEPD	Xaa-Pro dipeptidase	0.00417724223055669	0.613573520470563
MC	I/II	Q8TBP6	SLC25A40	Probable mitochondrial glutathione transporter SLC25A40	0.00699396549366911	0.611874448383605
MC	I/II	Q7Z6L1	TECPR1	Tectonin beta-propeller repeat-containing protein 1	0.00157085012981081	0.611154874615353
MC	I/II	Q6NVY1	HIBCH	3-hydroxyisobutyryl-CoA hydrolase. mitochondrial	0.0395441344149248	0.610333720409757
MC	I/II	Q16881	TXNRD1	Thioredoxin reductase 1. cytoplasmic	0.00390458025506415	0.608611154438421
MC	I/II	Q8N6N3	C1orf52	UPF0690 protein C1orf52	0.0424886874458461	0.608091535085046
MC	I/II	Q9C0D6	FHDC1	FH2 domain-containing protein 1	0.0457102852792632	0.606353257404797
MC	I/II	Q9NRD5	PICK1	PRKCA-binding protein	0.0089917330903323	0.606136885434877
MC	I/II	Q01082	SPTBN1	Spectrin beta chain. non-erythrocytic 1	0.00876424775954116	0.605809222071942
MC	I/II	Q8NFT2	STEAP2	Metalloreductase STEAP2	0.0235877893600322	0.605594788989863
MC	I/II	O75369	FLNB	Filamin-B	0.0229244999726323	0.605547936728719
MC	I/II	P00533	EGFR	Epidermal growth factor receptor	0.0491646732538428	0.605123844921112
MC	I/II	Q9UQ53	MGAT4B	Alpha-1.3-mannosyl-glycoprotein 4-beta-N-acetylglucosaminyltransferase B	0.0132798873428001	0.604301081091325
MC	I/II	Q9H8M1	COQ10B	Coenzyme Q-binding protein COQ10 homolog B. mitochondrial	0.0244346553083653	0.603601992480796
MC	I/II	P00390	GSR	Glutathione reductase. mitochondrial	0.0303750883069331	0.601235808277671
MC	I/II	Q5JWR5	DOP1A	Protein dopey-1	0.0255844910701408	0.600058525781234
MC	I/II	Q9BQG2	NUDT12	NAD-capped RNA hydrolase NUDT12	0.0219292050850406	0.598759797564801
MC	I/II	P05023	ATP1A1	Sodium/potassium-transporting ATPase subunit alpha-1	0.003766657799748	0.598346049332607
MC	I/II	Q03426	MVK	Mevalonate kinase	0.0111353967138214	0.598224241245168
MC	I/II	P62834	RAP1A	Ras-related protein Rap-1A	0.00879220122379244	0.598074987818299
MC	I/II	O95070	YIF1A	Protein YIF1A	0.0029695405101926	0.598023643560698
MC	I/II	P48729	CSNK1A1	Casein kinase I isoform alpha	7.3952743886345e-4	0.596896172472503
MC	I/II	Q96EK6	GNPNAT1	Glucosamine 6-phosphate N-acetyltransferase	0.0278112208299333	0.594853229055731
MC	I/II	Q3B7J2	GFOD2	Glucose-fructose oxidoreductase domain-containing protein 2	0.0140011791150096	0.594801866493096
MC	I/II	P07947	YES1	Tyrosine-protein kinase Yes	7.2706079565944e-4	0.59278257132524
MC	I/II	O95219	SNX4	Sorting nexin-4	6.474034230509e-4	0.592180964828117
MC	I/II	Q9NP73	ALG13	Putative bifunctional UDP-N-acetylglucosamine transferase and deubiquitinase ALG13	0.00424995184974011	0.588726027166522
MC	I/II	Q9UNF0	PACSIN2	Protein kinase C and casein kinase substrate in neurons protein 2	0.00117363339223927	0.587779426265719
MC	I/II	Q9BXW6	OSBPL1A	Oxysterol-binding protein-related protein 1	0.0300846331395668	0.586293709082515
MC	I/II	P00505	GOT2	Aspartate aminotransferase. mitochondrial	0.00842966849311254	0.586243528983518
MC	I/II	Q9NQW7	XPNPEP1	Xaa-Pro aminopeptidase 1	6.3589544827508e-4	0.58501778681047
MC	I/II	P35659	DEK	Protein DEK	0.0118269922912555	-0.585133994417296
MC	I/II	Q9BUL5	PHF23	PHD finger protein 23	0.0201370574055718	-0.585263444861598
MC	I/II	Q9BTT0	ANP32E	Acidic leucine-rich nuclear phosphoprotein 32 family member E	0.0114524030336181	-0.585690900176091
MC	I/II	Q8IX18	DHX40	Probable ATP-dependent RNA helicase DHX40	0.0175165328579969	-0.587713748301623
MC	I/II	Q13126	MTAP	S-methyl-5'-thioadenosine phosphorylase	0.0252886297965409	-0.58936153615886
MC	I/II	Q9UJA5	TRMT6	tRNA (adenine(58)-N(1))-methyltransferase non-catalytic subunit TRM6	0.00911757653141658	-0.589998645300088
MC	I/II	Q9NUU7	DDX19A	ATP-dependent RNA helicase DDX19A	0.0250561360714258	-0.590288652831441
MC	I/II	P27708	CAD	CAD protein	0.00281925829020128	-0.590460581504942
MC	I/II	Q13573	SNW1	SNW domain-containing protein 1	0.00542242318687767	-0.591702608429475
MC	I/II	Q07666	KHDRBS1	KH domain-containing. RNA-binding. signal transduction-associated protein 1	0.00157085012981081	-0.592423310897709
MC	I/II	O75683	SURF6	Surfeit locus protein 6	0.0472933657711406	-0.595870656389618
MC	I/II	P12004	PCNA	Proliferating cell nuclear antigen	0.015560244907957	-0.596346843172149
MC	I/II	Q05519	SRSF11	Serine/arginine-rich splicing factor 11	0.00111566644400064	-0.597150973157534
MC	I/II	Q15785	TOMM34	Mitochondrial import receptor subunit TOM34	0.0395065010239811	-0.597915991404014
MC	I/II	P62857	RPS28	Small ribosomal subunit protein eS28	0.0368436429220085	-0.599403249916874
MC	I/II	Q96P16	RPRD1A	Regulation of nuclear pre-mRNA domain-containing protein 1A	0.0132949322005548	-0.599977632402833
MC	I/II	P46783	RPS10	Small ribosomal subunit protein eS10	4.06214739672324e-5	-0.601605740687956
MC	I/II	Q8N1G0	ZNF687	Zinc finger protein 687	0.014991366979359	-0.605923356837902
MC	I/II	Q6P6C2	ALKBH5	RNA demethylase ALKBH5	0.00353926246775097	-0.606038683467542
MC	I/II	O95347	SMC2	Structural mainte0ce of chromosomes protein 2	0.00343853011752912	-0.60619970690604
MC	I/II	Q16643	DBN1	Drebrin	0.0101750961975187	-0.606938724375993
MC	I/II	Q9Y3B9	RRP15	RRP15-like protein	0.0166290124608729	-0.607748126898933
MC	I/II	Q7Z434	MAVS	Mitochondrial antiviral-signaling protein	0.00683482424825118	-0.608020400107504
MC	I/II	P35268	RPL22	Large ribosomal subunit protein eL22	0.00535976770040217	-0.611465156446585
MC	I/II	Q9BQG0	MYBBP1A	Myb-binding protein 1A	0.00236241457309934	-0.612714901852957
MC	I/II	Q08945	SSRP1	FACT complex subunit SSRP1	0.01120269284884	-0.613053477422353
MC	I/II	P49643	PRIM2	DNA primase large subunit	0.0417999725943631	-0.613989051717966
MC	I/II	Q86V81	ALYREF	THO complex subunit 4	0.0126442304335043	-0.616074147344264
MC	I/II	Q15287	RNPS1	RNA-binding protein with serine-rich domain 1	0.00341378416359638	-0.620672657978455
MC	I/II	Q8NFH5	NUP35	Nucleoporin NUP35	3.3354701870628e-4	-0.622513450956751
MC	I/II	Q99755	PIP5K1A	Phosphatidylinositol 4-phosphate 5-kinase type-1 alpha	0.00160729041878474	-0.625407743551274
MC	I/II	P46937	YAP1	Transcriptional coactivator YAP1	0.0181339476710664	-0.625807904814096
MC	I/II	P78347	GTF2I	General transcription factor II-I	0.0367160107889409	-0.626588927749324
MC	I/II	P40937	RFC5	Replication factor C subunit 5	4.5510692284769e-4	-0.627082469410802
MC	I/II	Q9P258	RCC2	Protein RCC2	0.0183615775074006	-0.627865815283696
MC	I/II	O75746	SLC25A12	Electrogenic aspartate/glutamate antiporter SLC25A12. mitochondrial	0.00608653114522289	-0.628467434285186
MC	I/II	Q13310	PABPC4	Polyadenylate-binding protein 4	0.00160341340628176	-0.629977712296061
MC	I/II	P26373	RPL13	Large ribosomal subunit protein eL13	2.7371843549116e-4	-0.630149341017361
MC	I/II	P48634	PRRC2A	Protein PRRC2A	3.2667722389468e-4	-0.630582542295507
MC	I/II	Q13243	SRSF5	Serine/arginine-rich splicing factor 5	0.00249340435314093	-0.631942801247209
MC	I/II	Q9NV56	MRGBP	MRG/MORF4L-binding protein	0.00821068613913979	-0.632566243024295
MC	I/II	Q9BQP7	MGME1	Mitochondrial genome mainte0ce exonuclease 1	0.0216933997012535	-0.63366068023852
MC	I/II	P49366	DHPS	Deoxyhypusine synthase	0.0431739080280235	-0.633829889848267
MC	I/II	Q99829	CPNE1	Copine-1	0.0155211183564271	-0.633951520111262
MC	I/II	P24941	CDK2	Cyclin-dependent kinase 2	4.4889163494071e-4	-0.634190397334828
MC	I/II	Q92974	ARHGEF2	Rho guanine nucleotide exchange factor 2	0.0106931708549648	-0.635263052861282
MC	I/II	Q5SY16	NOL9	Polynucleotide 5'-hydroxyl-kinase NOL9	8.9884813718853e-5	-0.6353822930412
MC	I/II	Q9Y4W2	LAS1L	Ribosomal biogenesis protein LAS1L	6.46935499363637e-5	-0.639128980518041
MC	I/II	O95400	CD2BP2	CD2 antigen cytoplasmic tail-binding protein 2	0.00176467075868936	-0.643657730475308
MC	I/II	Q96K17	BTF3L4	Transcription factor BTF3 homolog 4	0.00350319929711568	-0.644698686359
MC	I/II	P55209	NAP1L1	Nucleosome assembly protein 1-like 1	2.9231523915484e-4	-0.644856059466962
MC	I/II	P51858	HDGF	Hepatoma-derived growth factor	0.0146774346498791	-0.647165295360601
MC	I/II	Q9NRG0	CHRAC1	Chromatin accessibility complex protein 1	0.0302051201356898	-0.648573269303539
MC	I/II	Q5T4D3	TMTC4	Protein O-mannosyl-transferase TMTC4	0.0330334929332616	-0.65038091123035
MC	I/II	P25208	NFYB	Nuclear transcription factor Y subunit beta	0.00579255459334982	-0.651525073866047
MC	I/II	P35250	RFC2	Replication factor C subunit 2	0.00217249681522146	-0.651763872925912
MC	I/II	P30041	PRDX6	Peroxiredoxin-6	3.4325351316139e-4	-0.655624622148817
MC	I/II	P62314	SNRPD1	Small nuclear ribonucleoprotein Sm D1	0.00980281358331073	-0.65648736651295
MC	I/II	Q96AT1	KIAA1143	Uncharacterized protein KIAA1143	0.0166765258556633	-0.658016823226523
MC	I/II	Q9BV38	WDR18	WD repeat-containing protein 18	2.1874294087384e-4	-0.660995177052609
MC	I/II	Q15773	MLF2	Myeloid leukemia factor 2	0.0335466247638943	-0.663438263622267
MC	I/II	Q659C4	LARP1B	La-related protein 1B	0.0316592160550748	-0.663657584089976
MC	I/II	P62310	LSM3	U6 snRNA-associated Sm-like protein LSm3	0.014265514616884	-0.670311245866756
MC	I/II	P09012	SNRPA	U1 small nuclear ribonucleoprotein A	7.0609405396607e-4	-0.672670269476537
MC	I/II	P39748	FEN1	Flap endonuclease 1	0.0332193928646788	-0.677459343147621
MC	I/II	O00716	E2F3	Transcription factor E2F3	0.0349309479823569	-0.681644533540612
MC	I/II	Q9HCD5	NCOA5	Nuclear receptor coactivator 5	7.78050627069056e-5	-0.685364959868464
MC	I/II	Q7L4I2	RSRC2	Arginine/serine-rich coiled-coil protein 2	0.00386180999534636	-0.685683986789608
MC	I/II	Q96FN4	CPNE2	Copine-2	0.0159046715482265	-0.687016504262056
MC	I/II	Q14257	RCN2	Reticulocalbin-2	0.0159401790426067	-0.687129646076391
MC	I/II	Q9UKY7	CDV3	Protein CDV3 homolog	0.0314200946788826	-0.6934297050037
MC	I/II	Q9BWF3	RBM4	RNA-binding protein 4	0.0144009397521592	-0.698568265569168
MC	I/II	O15121	DEGS1	Sphingolipid delta(4)-desaturase DES1	0.00496711934291158	-0.699999809342923
MC	I/II	P60763	RAC3	Ras-related C3 botulinum toxin substrate 3	0.0482935519638275	-0.710440889022269
MC	I/II	P49321	NASP	Nuclear autoantigenic sperm protein	0.0115818709503852	-0.713664092509175
MC	I/II	O00148	DDX39A	ATP-dependent RNA helicase DDX39A	0.0245216180457792	-0.714115635679484
MC	I/II	Q2KHR3	QSER1	Glutamine and serine-rich protein 1	0.00763423400485369	-0.722391763995045
MC	I/II	Q8TEM1	NUP210	Nuclear pore membrane glycoprotein 210	0.00877870918653197	-0.725329189269887
MC	I/II	Q92922	SMARCC1	SWI/SNF complex subunit SMARCC1	0.00936188704494209	-0.727074790577647
MC	I/II	Q96C90	PPP1R14B	Protein phosphatase 1 regulatory subunit 14B	0.012987808708925	-0.728093892356712
MC	I/II	Q9BT25	HAUS8	HAUS augmin-like complex subunit 8	0.0138331066823227	-0.751187110134733
MC	I/II	Q14676	MDC1	Mediator of DNA damage checkpoint protein 1	0.00734351220635944	-0.752155522804232
MC	I/II	P23634	ATP2B4	Plasma membrane calcium-transporting ATPase 4	0.00281925829020128	-0.76443505603565
MC	I/II	P47914	RPL29	Large ribosomal subunit protein eL29	0.0379840900133847	-0.765137390711901
MC	I/II	Q03112	MECOM	Histone-lysine N-methyltransferase MECOM	0.0133881580420759	-0.766862934705409
MC	I/II	Q969P0	IGSF8	Immunoglobulin superfamily member 8	0.0054752841470255	-0.767536047965221
MC	I/II	P16220	CREB1	Cyclic AMP-responsive element-binding protein 1	0.0177480278372019	-0.769875108110622
MC	I/II	Q14157	UBAP2L	Ubiquitin-associated protein 2-like	3.2695407471317e-4	-0.773239782171784
MC	I/II	Q15645	TRIP13	Pachytene checkpoint protein 2 homolog	0.0267048151284154	-0.775446207235962
MC	I/II	P52701	MSH6	DNA mismatch repair protein Msh6	0.0090952030847773	-0.790744364057831
MC	I/II	Q5VT66	MTARC1	Mitochondrial amidoxime-reducing component 1	0.0244761578503926	-0.791100133231099
MC	I/II	Q9Y6K1	DNMT3A	DNA (cytosine-5)-methyltransferase 3A	0.0368436429220085	-0.795510945126083
MC	I/II	P16949	STMN1	Stathmin	0.0286072787323618	-0.800167988393232
MC	I/II	Q8IZL8	PELP1	Proline-. glutamic acid- and leucine-rich protein 1	1.8357758551927e-4	-0.801323593672242
MC	I/II	Q13308	PTK7	Inactive tyrosine-protein kinase 7	0.00350319929711568	-0.806102816129789
MC	I/II	Q8IXM2	BAP18	Chromatin complexes subunit BAP18	3.2519699031339e-4	-0.807990790383403
MC	I/II	Q9UKS6	PACSIN3	Protein kinase C and casein kinase substrate in neurons protein 3	0.0177480278372019	-0.809437443494492
MC	I/II	Q9NXF1	TEX10	Testis-expressed protein 10	4.25433764267393e-5	-0.821356943918799
MC	I/II	Q8TAA9	VANGL1	Vang-like protein 1	0.0085799584716772	-0.830613763292074
MC	I/II	P06454	PTMA	Prothymosin alpha	0.0159401790426067	-0.831143121940011
MC	I/II	Q8N7X0	ADGB	Androglobin	0.0244947635525718	-0.833601395940107
MC	I/II	P49450	CENPA	Histone H3-like centromeric protein A	0.0254475747531983	-0.833964213463155
MC	I/II	Q86WX3	RPS19BP1	Active regulator of SIRT1	0.00390458025506415	-0.839322099980143
MC	I/II	O15439	ABCC4	ATP-binding cassette sub-family C member 4	0.0139924494929004	-0.84066507026044
MC	I/II	O75475	PSIP1	PC4 and SFRS1-interacting protein	0.0184121183042813	-0.841501248090516
MC	I/II	P05114	HMGN1	Non-histone chromosomal protein HMG-14	0.00372818876941953	-0.841502723447141
MC	I/II	P09874	PARP1	Poly [ADP-ribose] polymerase 1	6.9527307336705e-4	-0.848332990085691
MC	I/II	P40425	PBX2	Pre-B-cell leukemia transcription factor 2	0.0292668947676506	-0.863600055179914
MC	I/II	Q9NPH2	ISYNA1	Inositol-3-phosphate synthase 1	0.0156304339818993	-0.87761152339267
MC	I/II	Q96C01	FAM136A	Protein FAM136A	0.00461522422949222	-0.879698826313228
MC	I/II	P33992	MCM5	DNA replication licensing factor MCM5	0.0155076687216287	-0.881429887862827
MC	I/II	O15347	HMGB3	High mobility group protein B3	0.00240363513201679	-0.902236366982446
MC	I/II	P51965	UBE2E1	Ubiquitin-conjugating enzyme E2 E1	0.0156315995751302	-0.927487062378431
MC	I/II	Q7L311	ARMCX2	Armadillo repeat-containing X-linked protein 2	7.2706079565944e-4	-0.937641479854611
MC	I/II	Q8TDR2	STK35	Serine/threonine-protein kinase 35	0.0473487587202994	-0.942187492332264
MC	I/II	P35637	FUS	RNA-binding protein FUS	1.9047967854807e-4	-0.944561905575211
MC	I/II	Q9UID6	ZNF639	Zinc finger protein 639	0.0353709221749473	-0.950249574772993
MC	I/II	P16989	YBX3	Y-box-binding protein 3	0.00151970836756913	-0.950485661169843
MC	I/II	P38159	RBMX	RNA-binding motif protein. X chromosome	2.1844705860566e-4	-0.956914964922391
MC	I/II	P49736	MCM2	DNA replication licensing factor MCM2	0.00864060379649209	-0.972035530420525
MC	I/II	Q9H3Y8	PPDPF	Pancreatic progenitor cell differentiation and proliferation factor	0.0131254424347646	-0.994208425761271
MC	I/II	P25205	MCM3	DNA replication licensing factor MCM3	0.0076634772213049	-0.996952115135837
MC	I/II	Q15651	HMGN3	High mobility group nucleosome-binding domain-containing protein 3	0.0142029191840472	-1.0096190256419
MC	I/II	Q9BY67	CADM1	Cell adhesion molecule 1	0.00358540964421558	-1.01334047674876
MC	I/II	Q06710	PAX8	Paired box protein Pax-8	0.046948021035284	-1.03411642868404
MC	I/II	P42785	PRCP	Lysosomal Pro-X carboxypeptidase	6.05411037785681e-5	-1.0531970825053
MC	I/II	P33991	MCM4	DNA replication licensing factor MCM4	0.00242199610905445	-1.05371050051493
MC	I/II	Q8IUE6	H2AC21	Histone H2A type 2-B	0.0107855919091857	-1.06725852852314
MC	I/II	Q8N4V1	MMGT1	ER membrane protein complex subunit 5	0.0156304339818993	-1.06864121072082
MC	I/II	P33993	MCM7	DNA replication licensing factor MCM7	0.00608653114522289	-1.06895342722753
MC	I/II	Q14566	MCM6	DNA replication licensing factor MCM6	0.00376262878106003	-1.0780513770785
MC	I/II	O00592	PODXL	Podocalyxin	0.0128866559213867	-1.08914995514565
MC	I/II	Q8N5L8	RPP25L	Ribonuclease P protein subunit p25-like protein	0.0028329074007161	-1.1012191668066
MC	I/II	P19022	CDH2	Cadherin-2	0.0410382151220533	-1.120344206435
MC	I/II	Q9H0Z9	RBM38	RNA-binding protein 38	0.0197440081159129	-1.12934821058556
MC	I/II	Q719H9	KCTD1	BTB/POZ domain-containing protein KCTD1	9.6498657687657e-4	-1.14539401611541
MC	I/II	Q16890	TPD52L1	Tumor protein D53	0.00316439552548558	-1.22256724653859
MC	I/II	P05204	HMGN2	Non-histone chromosomal protein HMG-17	0.0473666914269455	-1.26053110862596
MC	I/II	Q9P2K5	MYEF2	Myelin expression factor 2	6.2090860054096e-4	-1.35253932210931
MC	I/II	P16402	H1-3	Histone H1.3	0.00538489557364651	-1.3640886535461
MC	I/II	A8MVW0	FAM171A2	Protein FAM171A2	0.0127839657164209	-1.50031581566503
MC	I/II	Q9HCB6	SPON1	Spondin-1	0.0464040608687635	-1.54268437923982
MC	I/II	P23219	PTGS1	Prostaglandin G/H synthase 1	0.00797297092488358	-1.5878287423712
MC	I/II	P29373	CRABP2	Cellular retinoic acid-binding protein 2	0.0233488956568625	-1.65879829173749
MC	I/II	Q9Y617	PSAT1	Phosphoserine aminotransferase	0.0035145389398228	-1.66423667239314
MC	I/II	P50895	BCAM	Basal cell adhesion molecule	4.7332733660599e-4	-1.85095215127656
MC	I/II	P42771	CDKN2A	Cyclin-dependent kinase inhibitor 2A	0.00620201806404978	-1.88153516574823
MC	I/II	Q9BQI0	AIF1L	Allograft inflammatory factor 1-like	1.0325205933945e-4	-1.89962656373264
MC	I/II	P23297	S100A1	Protein S100-A1	3.2695407471317e-4	-3.28270377020522
MC	III/IV	O95994	AGR2	Anterior gradient protein 2 homolog	1.24538135701353e-14	4.21846527795563
MC	III/IV	P06731	CEACAM5	Carcinoembryonic antigen-related cell adhesion molecule 5	3.46146011090331e-5	2.82234778205814
MC	III/IV	P14091	CTSE	Cathepsin E	1.58859470690291e-6	2.8222941882524
MC	III/IV	P19075	TSPAN8	Tetraspanin-8	2.25519985940074e-12	2.81260708609274
MC	III/IV	Q9Y6R7	FCGBP	IgGFc-binding protein	2.6600350201261597e-12	2.74072417087876
MC	III/IV	P56470	LGALS4	Galectin-4	9.3491714935372e-7	2.61491248810631
MC	III/IV	O75363	BCAS1	Breast carcinoma-amplified sequence 1	1.92675743172177e-10	2.57318986193336
MC	III/IV	P25815	S100P	Protein S100-P	2.95194417881729e-7	2.471349508835
MC	III/IV	O95154	AKR7A3	Aflatoxin B1 aldehyde reductase member 3	3.4096605942587e-10	2.38253166556857
MC	III/IV	Q6UX06	OLFM4	Olfactomedin-4	2.12928277375979e-5	2.32686837693403
MC	III/IV	P01833	PIGR	Polymeric immunoglobulin receptor	2.38333064398598e-5	2.23624179490885
MC	III/IV	O60635	TSPAN1	Tetraspanin-1	8.19553413861133e-6	2.09787332226973
MC	III/IV	P98088	MUC5AC	Mucin-5AC	9.58984035880076e-13	2.02085180402519
MC	III/IV	Q9Y625	GPC6	Glypican-6	1.20427851880193e-7	1.90911080071648
MC	III/IV	O60218	AKR1B10	Aldo-keto reductase family 1 member B10	2.24891299726941e-6	1.9042618242675
MC	III/IV	P36952	SERPINB5	Serpin B5	1.16522181274517e-6	1.89082107414934
MC	III/IV	Q7L4P6	BEND5	BEN domain-containing protein 5	2.91236402985393e-5	1.84074761634398
MC	III/IV	P62736	ACTA2	Actin. aortic smooth muscle	0.00101504048723607	1.80452292805808
MC	III/IV	Q9H190	SDCBP2	Syntenin-2	1.72215238187253e-9	1.80064358696992
MC	III/IV	O00194	RAB27B	Ras-related protein Rab-27B	2.59767677184694e-7	1.77115090786762
MC	III/IV	Q9NSC7	ST6GALNAC1	Alpha-N-acetylgalactosaminide alpha-2.6-sialyltransferase 1	4.1912726222257e-6	1.76468392844654
MC	III/IV	P22105	TNXB	Tenascin-X	3.4334795253882e-4	1.76293720960969
MC	III/IV	P20774	OGN	Mimecan	2.5026325232466e-4	1.74523129035625
MC	III/IV	Q8NFJ5	GPRC5A	Retinoic acid-induced protein 3	5.59864264887011e-5	1.74238440259101
MC	III/IV	Q63HM9	PLCXD3	PI-PLC X domain-containing protein 3	1.86032336305295e-6	1.72979326051723
MC	III/IV	Q8WVV4	POF1B	Protein POF1B	1.72194886077967e-6	1.69732772229241
MC	III/IV	Q8TD06	AGR3	Anterior gradient protein 3	6.33067733044773e-10	1.69688863046171
MC	III/IV	Q9HC84	MUC5B	Mucin-5B	1.0476061433337e-4	1.68074689054992
MC	III/IV	P07093	SERPINE2	Glia-derived nexin	1.2779143627954e-4	1.66862241100161
MC	III/IV	P08263	GSTA1	Glutathione S-transferase A1	0.0108941829622478	1.65791985383199
MC	III/IV	O00748	CES2	Cocaine esterase	5.7333095895732e-7	1.65029043999853
MC	III/IV	Q9BW04	SARG	Specifically androgen-regulated gene protein	9.69792974830538e-6	1.62144380719917
MC	III/IV	P01033	TIMP1	Metalloproteinase inhibitor 1	4.75412171308681e-6	1.60471320368711
MC	III/IV	Q02817	MUC2	Mucin-2	8.37298348053669e-6	1.59838746267292
MC	III/IV	P35442	THBS2	Thrombospondin-2	0.00293315331003155	1.58705743693724
MC	III/IV	Q6UWY5	OLFML1	Olfactomedin-like protein 1	8.1851698599652e-4	1.53191171252398
MC	III/IV	P61626	LYZ	Lysozyme C	2.1805881736226e-4	1.51336927757566
MC	III/IV	Q9BV36	MLPH	Melanophilin	1.51333807508699e-5	1.49106958250339
MC	III/IV	P27338	MAOB	Amine oxidase [flavin-containing] B	8.39656237022825e-5	1.46838347728123
MC	III/IV	P35749	MYH11	Myosin-11	0.00346597209238419	1.46438531247728
MC	III/IV	P00352	ALDH1A1	Aldehyde dehydrogenase 1A1	3.46550482675784e-6	1.45710433483107
MC	III/IV	O75508	CLDN11	Claudin-11	1.8982295710399e-4	1.45490886366742
MC	III/IV	Q03403	TFF2	Trefoil factor 2	1.9128365387106e-4	1.45271854117619
MC	III/IV	Q8IUX7	AEBP1	Adipocyte enhancer-binding protein 1	9.45763129238665e-5	1.42848411974819
MC	III/IV	P00326	ADH1C	Alcohol dehydrogenase 1C	0.00315926410085488	1.41685253219321
MC	III/IV	Q9UGM3	DMBT1	Deleted in malig0t brain tumors 1 protein	0.00391364150437489	1.39965229240053
MC	III/IV	Q07654	TFF3	Trefoil factor 3	0.00920686186094191	1.3943177991941
MC	III/IV	P01008	SERPINC1	Antithrombin-III	1.3338072164577e-4	1.39034225618808
MC	III/IV	Q6FHJ7	SFRP4	Secreted frizzled-related protein 4	0.00250021605913082	1.38949221785804
MC	III/IV	P00918	CA2	Carbonic anhydrase 2	4.98081090429479e-5	1.36920384099548
MC	III/IV	Q8WWM9	CYGB	Cytoglobin	4.6711283284704e-8	1.36534395522086
MC	III/IV	Q12929	EPS8	Epidermal growth factor receptor kinase substrate 8	1.5837516944467002e-11	1.36178945932214
MC	III/IV	Q53FP2	TMEM35A	Novel acetylcholine receptor chaperone	0.00592082579163695	1.33892452461505
MC	III/IV	Q16647	PTGIS	Prostacyclin synthase	9.2288330675914e-4	1.32948900232065
MC	III/IV	Q9BWP8	COLEC11	Collectin-11	0.00388221332006641	1.32337583041337
MC	III/IV	Q8NDM7	CFAP43	Cilia- and flagella-associated protein 43	1.9964772431505e-4	1.3065487162323
MC	III/IV	P21810	BGN	Biglycan	1.4594278466721e-4	1.30269155302345
MC	III/IV	P20337	RAB3B	Ras-related protein Rab-3B	2.42592062017167e-6	1.29862916160078
MC	III/IV	Q96SQ9	CYP2S1	Cytochrome P450 2S1	2.5939629777362e-4	1.29508559318611
MC	III/IV	P07585	DCN	Decorin	0.00362255604902219	1.29174415382663
MC	III/IV	P51888	PRELP	Prolargin	0.0141010050922222	1.2884267078131
MC	III/IV	P21397	MAOA	Amine oxidase [flavin-containing] A	6.3146915788752e-5	1.28584389402661
MC	III/IV	P16234	PDGFRA	Platelet-derived growth factor receptor alpha	8.49550613920264e-5	1.27909012131573
MC	III/IV	Q9BXJ0	C1QTNF5	Complement C1q tumor necrosis factor-related protein 5	2.29310044464306e-5	1.274257295606
MC	III/IV	Q06828	FMOD	Fibromodulin	7.9362491649852e-4	1.26953078013944
MC	III/IV	P15428	HPGD	15-hydroxyprostaglandin dehydrogenase [NAD(+)]	3.04256726907716e-6	1.26542210925242
MC	III/IV	O15438	ABCC3	ATP-binding cassette sub-family C member 3	1.71472004380473e-6	1.26045122975107
MC	III/IV	Q9NRN5	OLFML3	Olfactomedin-like protein 3	7.7477710060691e-4	1.25888541016758
MC	III/IV	P50440	GATM	Glycine amidinotransferase. mitochondrial	2.83858578859476e-5	1.24852286774912
MC	III/IV	Q96DG6	CMBL	Carboxymethylenebutenolidase homolog	1.87435212476435e-5	1.24803750006699
MC	III/IV	Q16853	AOC3	Membrane primary amine oxidase	0.0202260218109017	1.24561383370357
MC	III/IV	Q01740	FMO1	Flavin-containing monooxygenase 1	4.91555197497245e-5	1.24056289975703
MC	III/IV	P55083	MFAP4	Microfibril-associated glycoprotein 4	0.0243828549196651	1.23510524305996
MC	III/IV	O60547	GMDS	GDP-mannose 4.6 dehydratase	1.3134105137767498e-11	1.22946544827191
MC	III/IV	P07996	THBS1	Thrombospondin-1	0.00390972573306042	1.22848862247709
MC	III/IV	Q9UMS6	SYNPO2	Synaptopodin-2	3.5752128981908e-4	1.22687415729222
MC	III/IV	O94769	ECM2	Extracellular matrix protein 2	1.2933000091817e-4	1.2241110085863
MC	III/IV	Q9BSE5	AGMAT	Guanidino acid hydrolase. mitochondrial	8.39460346246163e-5	1.22296187137502
MC	III/IV	P05452	CLEC3B	Tetranectin	2.05292197042245e-5	1.22106307863538
MC	III/IV	P39059	COL15A1	Collagen alpha-1(XV) chain	3.02363081647192e-5	1.22009297263866
MC	III/IV	Q11206	ST3GAL4	CMP-N-acetylneuraminate-beta-galactosamide-alpha-2.3-sialyltransferase 4	6.23210168406623e-8	1.21818968688654
MC	III/IV	Q01995	TAGLN	Transgelin	0.00376491471084192	1.21595842902775
MC	III/IV	P51884	LUM	Lumican	8.0802856329911e-4	1.20903678991901
MC	III/IV	Q711Q0	CEFIP	Cardiac-enriched FHL2-interacting protein	1.7243678422065e-4	1.20608132635835
MC	III/IV	P29622	SERPINA4	Kallistatin	3.58839811046723e-5	1.20514173113933
MC	III/IV	Q05682	CALD1	Caldesmon	2.915409379543e-4	1.20454326175302
MC	III/IV	Q0ZGT2	NEXN	Nexilin	3.0870523895548e-4	1.20367318134525
MC	III/IV	P09327	VIL1	Villin-1	1.2655522826042e-4	1.20329738641112
MC	III/IV	O14498	ISLR	Immunoglobulin superfamily containing leucine-rich repeat protein	0.00211123442293845	1.20254570682374
MC	III/IV	O95340	PAPSS2	Bifunctional 3'-phosphoadenosine 5'-phosphosulfate synthase 2	9.12623485103673e-9	1.1822450737756
MC	III/IV	Q9H1C7	CYSTM1	Cysteine-rich and transmembrane domain-containing protein 1	3.8250199233874e-5	1.17650580111674
MC	III/IV	P01019	AGT	Angiotensinogen	1.52928893940111e-5	1.17631894037719
MC	III/IV	O15204	ADAMDEC1	ADAM DEC1	0.00457108887609506	1.17513032092963
MC	III/IV	Q76KX8	ZNF534	Zinc finger protein 534	5.45933021198229e-5	1.17392324127923
MC	III/IV	Q9Y6C2	EMILIN1	EMILIN-1	2.6612772449936e-4	1.17326788843466
MC	III/IV	Q9Y365	STARD10	START domain-containing protein 10	6.19165998834069e-7	1.17251657185325
MC	III/IV	P04278	SHBG	Sex hormone-binding globulin	2.37700596543161e-5	1.17226402269803
MC	III/IV	O15484	CAPN5	Calpain-5	1.82622235174463e-7	1.17118202658649
MC	III/IV	P17677	GAP43	Neuromodulin	0.00873023664284201	1.17109653633625
MC	III/IV	P29536	LMOD1	Leiomodin-1	5.3137639386998e-4	1.1689795821861
MC	III/IV	Q14651	PLS1	Plastin-1	7.72010640648872e-7	1.16815847949124
MC	III/IV	P08174	CD55	Complement decay-accelerating factor	1.82622235174463e-7	1.16440351101741
MC	III/IV	Q9NQ38	SPINK5	Serine protease inhibitor Kazal-type 5	3.506038485937e-4	1.16313774226973
MC	III/IV	Q96F85	CNRIP1	CB1 cannabinoid receptor-interacting protein 1	1.5878153389371e-4	1.16294395514051
MC	III/IV	Q86SQ4	ADGRG6	Adhesion G-protein coupled receptor G6	1.3520486664092e-4	1.1600840464914
MC	III/IV	Q9BQS7	HEPH	Hephaestin	1.4220191449862e-7	1.15900345734993
MC	III/IV	Q7Z7M9	GALNT5	Polypeptide N-acetylgalactosaminyltransferase 5	3.58196492972146e-9	1.1560164913124
MC	III/IV	K7EJ46	SMIM22	Small integral membrane protein 22	0.00156585932960189	1.15172108935963
MC	III/IV	Q99715	COL12A1	Collagen alpha-1(XII) chain	0.00229531872086728	1.14532613076747
MC	III/IV	P09619	PDGFRB	Platelet-derived growth factor receptor beta	1.70528402830201e-5	1.14413178441245
MC	III/IV	Q6NZY7	CDC42EP5	Cdc42 effector protein 5	3.55433823477157e-8	1.14069839152119
MC	III/IV	Q14195	DPYSL3	Dihydropyrimidinase-related protein 3	2.2213127701335e-4	1.13528728828879
MC	III/IV	Q9H6X2	ANTXR1	Anthrax toxin receptor 1	2.78002236359267e-5	1.13487658195977
MC	III/IV	P02765	AHSG	Alpha-2-HS-glycoprotein	5.21788815771413e-5	1.13355471217271
MC	III/IV	Q8N474	SFRP1	Secreted frizzled-related protein 1	0.0197030383666898	1.12886323068248
MC	III/IV	P25311	AZGP1	Zinc-alpha-2-glycoprotein	3.11237067996226e-5	1.12455415322153
MC	III/IV	Q5M9N0	CCDC158	Coiled-coil domain-containing protein 158	0.0124804166651736	1.1177444673836
MC	III/IV	Q9UBG0	MRC2	C-type mannose receptor 2	1.98449347580355e-5	1.10595996717907
MC	III/IV	Q6PCB6	ABHD17C	Alpha/beta hydrolase domain-containing protein 17C	2.36887260725186e-5	1.09756743522559
MC	III/IV	Q07092	COL16A1	Collagen alpha-1(XVI) chain	4.3961786919741e-4	1.09563451244317
MC	III/IV	P04217	A1BG	Alpha-1B-glycoprotein	4.06443098786446e-5	1.0937759496733
MC	III/IV	P43005	SLC1A1	Excitatory amino acid transporter 3	0.00165703969689729	1.09182543923176
MC	III/IV	P02787	TF	Serotransferrin	2.57635377267369e-5	1.08860643773484
MC	III/IV	Q9NXZ1	SAGE1	Sarcoma antigen 1	0.0130453443245906	1.08673786162742
MC	III/IV	P02652	APOA2	Apolipoprotein A-II	1.4936762432818e-4	1.08504994503564
MC	III/IV	P17813	ENG	Endoglin	1.87435212476435e-5	1.08132649834547
MC	III/IV	Q9H3R2	MUC13	Mucin-13	0.00124566361692099	1.08120240727778
MC	III/IV	P09467	FBP1	Fructose-1.6-bisphosphatase 1	5.93830430883751e-5	1.08085361676626
MC	III/IV	Q7Z7L8	C11orf96	Uncharacterized protein C11orf96	3.2520321685418e-4	1.08013270927755
MC	III/IV	P55287	CDH11	Cadherin-11	1.5573910294195e-4	1.07977231117436
MC	III/IV	O43704	SULT1B1	Sulfotransferase 1B1	1.7418344342033e-4	1.07615283828609
MC	III/IV	P54289	CACNA2D1	Voltage-dependent calcium channel subunit alpha-2/delta-1	1.75597726388299e-5	1.07408008465518
MC	III/IV	P09493	TPM1	Tropomyosin alpha-1 chain	0.00165703969689729	1.07385775740794
MC	III/IV	P08185	SERPINA6	Corticosteroid-binding globulin	1.0925413953945e-4	1.07286989661495
MC	III/IV	Q14192	FHL2	Four and a half LIM domains protein 2	1.86032336305295e-6	1.06992487764037
MC	III/IV	P02766	TTR	Transthyretin	1.8533517617901e-4	1.06702737141654
MC	III/IV	Q02952	AKAP12	A-kinase anchor protein 12	0.00162405681932353	1.06679899283525
MC	III/IV	Q9BXN1	ASPN	Asporin	0.01721114581094	1.06596581656102
MC	III/IV	Q9UQ03	CORO2B	Coronin-2B	1.2985284813402e-4	1.06120031246226
MC	III/IV	P08253	MMP2	72 kDa type IV collagenase	0.00143523463224645	1.05237831068495
MC	III/IV	Q99685	MGLL	Monoglyceride lipase	5.9718074997047e-4	1.04933095193502
MC	III/IV	O43301	HSPA12A	Heat shock 70 kDa protein 12A	4.0880116840427e-4	1.04610064735511
MC	III/IV	O15403	SLC16A6	Monocarboxylate transporter 7	0.00908242416915376	1.04591438032214
MC	III/IV	Q6UXI7	VIT	Vitrin	0.00278037596515027	1.04569617690609
MC	III/IV	P19419	ELK1	ETS domain-containing protein Elk-1	9.34180221913476e-5	1.04301043757844
MC	III/IV	P02768	ALB	Albumin	1.53923984042228e-5	1.04299751326732
MC	III/IV	Q13268	DHRS2	Dehydrogenase/reductase SDR family member 2. mitochondrial	0.0324041377470447	1.04199698186804
MC	III/IV	P36955	SERPINF1	Pigment epithelium-derived factor	2.4555431070106e-4	1.04159471815885
MC	III/IV	Q8IVT2	MISP	Mitotic interactor and substrate of PLK1	5.9728866429535e-4	1.04130456677062
MC	III/IV	P02656	APOC3	Apolipoprotein C-III	6.9712304665266e-4	1.04020516170781
MC	III/IV	P00748	F12	Coagulation factor XII	5.10745501045782e-5	1.03994843302477
MC	III/IV	Q2M2I3	FAM83E	Protein FAM83E	3.56133102171405e-6	1.03882546387684
MC	III/IV	P02774	GC	Vitamin D-binding protein	1.1386253904815e-4	1.0386571869645
MC	III/IV	P02753	RBP4	Retinol-binding protein 4	3.9719871749428e-4	1.03838164654928
MC	III/IV	A6NGB9	WIPF3	WAS/WASL-interacting protein family member 3	2.4296172631871e-4	1.03713074440376
MC	III/IV	P02790	HPX	Hemopexin	6.66464453349119e-5	1.03210897083103
MC	III/IV	P05543	SERPINA7	Thyroxine-binding globulin	5.69882983678897e-5	1.0279545595049
MC	III/IV	P17301	ITGA2	Integrin alpha-2	2.3470835984771e-4	1.02666273841132
MC	III/IV	P13726	F3	Tissue factor	8.49550613920264e-5	1.02655009855468
MC	III/IV	Q92743	HTRA1	Serine protease HTRA1	0.003684031434228	1.02612324170026
MC	III/IV	P13646	KRT13	Keratin. type I cytoskeletal 13	2.9922473320701e-4	1.02462340311841
MC	III/IV	P78539	SRPX	Sushi repeat-containing protein SRPX	0.00646451641033297	1.02437419039588
MC	III/IV	Q8IVI9	NOSTRIN	Nostrin	2.6943634617783e-8	1.0240756625705
MC	III/IV	Q9NSY2	STARD5	StAR-related lipid transfer protein 5	8.31795827410389e-6	1.02342071017353
MC	III/IV	Q9UBX5	FBLN5	Fibulin-5	0.0182419769321886	1.02089029074356
MC	III/IV	P03950	ANG	Angiogenin	8.37298348053669e-6	1.01978646156748
MC	III/IV	Q00534	CDK6	Cyclin-dependent kinase 6	1.9454800244109e-6	1.01758277035318
MC	III/IV	P02647	APOA1	Apolipoprotein A-I	1.1284706385894e-4	1.01482894986463
MC	III/IV	P09486	SPARC	SPARC	7.23248520632694e-5	1.01377692605238
MC	III/IV	P10696	ALPG	Alkaline phosphatase. germ cell type	0.0493831781898524	1.01369290505542
MC	III/IV	Q6P4A8	PLBD1	Phospholipase B-like 1	0.00319410581172699	1.00811122584338
MC	III/IV	O95398	RAPGEF3	Rap guanine nucleotide exchange factor 3	0.0176671219044241	1.00115245554311
MC	III/IV	Q9UD71	PPP1R1B	Protein phosphatase 1 regulatory subunit 1B	0.0250021532175816	1.00077634331295
MC	III/IV	O00391	QSOX1	Sulfhydryl oxidase 1	4.64365899813e-4	0.997874196838799
MC	III/IV	Q96PD5	PGLYRP2	N-acetylmuramoyl-L-alanine amidase	4.4368432629997e-4	0.993996415905338
MC	III/IV	Q9BQL6	FERMT1	Fermitin family homolog 1	2.15541874699158e-6	0.993521581003153
MC	III/IV	P01042	KNG1	Kininogen-1	1.1082863063439e-4	0.992749925003491
MC	III/IV	P08709	F7	Coagulation factor VII	1.6975839264856e-4	0.992480575803961
MC	III/IV	Q5JPF3	ANKRD36C	Ankyrin repeat domain-containing protein 36C	0.00110493086249303	0.991295774858653
MC	III/IV	Q08397	LOXL1	Lysyl oxidase homolog 1	1.3026012707366e-4	0.991286297470954
MC	III/IV	O95980	RECK	Reversion-inducing cysteine-rich protein with Kazal motifs	9.064626961788e-4	0.990325695850833
MC	III/IV	Q8TAX9	GSDMB	Gasdermin-B	9.8413421233696e-4	0.98744559202372
MC	III/IV	Q9H7D0	DOCK5	Dedicator of cytokinesis protein 5	3.28116485204972e-8	0.985351871768109
MC	III/IV	Q8TDB4	MGARP	Protein MGARP	3.8395166709661e-4	0.984392558853617
MC	III/IV	Q53GG5	PDLIM3	PDZ and LIM domain protein 3	0.0162297939297513	0.979904458413078
MC	III/IV	Q01484	ANK2	Ankyrin-2	8.2719791607593e-4	0.979115201832461
MC	III/IV	Q96PC3	AP1S3	AP-1 complex subunit sigma-3	1.1452412980671e-4	0.97799151557853
MC	III/IV	Q9UGM5	FETUB	Fetuin-B	2.5849040382954e-4	0.977876437075982
MC	III/IV	Q8N2S1	LTBP4	Latent-transforming growth factor beta-binding protein 4	0.003600475158008	0.977832632790513
MC	III/IV	Q99983	OMD	Osteomodulin	8.2221760846544e-4	0.97767799569846
MC	III/IV	Q8TC26	TMEM163	Transmembrane protein 163	0.00229531872086728	0.976863458578058
MC	III/IV	Q7Z3B1	NEGR1	Neuronal growth regulator 1	0.0149690330236304	0.975826037919608
MC	III/IV	P01040	CSTA	Cystatin-A	0.0015088417226602	0.974322739279263
MC	III/IV	Q8NBJ4	GOLM1	Golgi membrane protein 1	2.29703830693835e-5	0.971131114814094
MC	III/IV	Q8N4A0	GALNT4	Polypeptide N-acetylgalactosaminyltransferase 4	9.28387359192277e-5	0.971012987373012
MC	III/IV	Q53GD3	SLC44A4	Choline transporter-like protein 4	6.66464453349119e-5	0.97010137803313
MC	III/IV	Q9Y680	FKBP7	Peptidyl-prolyl cis-trans isomerase FKBP7	1.5102465727756e-4	0.968222707601008
MC	III/IV	P22897	MRC1	Macrophage mannose receptor 1	1.223790481012e-4	0.967577805226624
MC	III/IV	P02760	AMBP	Protein AMBP	1.9899677009934e-4	0.966954089949544
MC	III/IV	O14817	TSPAN4	Tetraspanin-4	1.9128365387106e-4	0.96598571718325
MC	III/IV	O75356	ENTPD5	Nucleoside diphosphate phosphatase ENTPD5	2.81129281082584e-5	0.9645238843808012
MC	III/IV	P22676	CALB2	Calretinin	0.00106010635425007	0.961552274981626
MC	III/IV	Q12860	CNTN1	Contactin-1	0.00320129096390379	0.960605165753107
MC	III/IV	P06727	APOA4	Apolipoprotein A-IV	0.00288832728534877	0.960521331233339
MC	III/IV	Q96QS3	ARX	Homeobox protein ARX	0.00270258227397298	0.960042382051233
MC	III/IV	O60237	PPP1R12B	Protein phosphatase 1 regulatory subunit 12B	0.00229531872086728	0.958521583471263
MC	III/IV	Q16363	LAMA4	Laminin subunit alpha-4	6.5368929536152e-4	0.95818584513604
MC	III/IV	O95967	EFEMP2	EGF-containing fibulin-like extracellular matrix protein 2	0.00126400452195106	0.957824985995487
MC	III/IV	Q6PEW0	PRSS54	Inactive serine protease 54	0.0024651752442232	0.95767668931995
MC	III/IV	P56199	ITGA1	Integrin alpha-1	3.46146011090331e-5	0.957268373098065
MC	III/IV	P36269	GGT5	Glutathione hydrolase 5 proenzyme	0.00186905771477945	0.956950217388266
MC	III/IV	Q13349	ITGAD	Integrin alpha-D	0.0106322876404015	0.956126861590334
MC	III/IV	P58335	ANTXR2	Anthrax toxin receptor 2	2.95921305941741e-5	0.955153374466446
MC	III/IV	P0CG29;P0CG30	GSTT2;GSTT2B	Glutathione S-transferase theta-2;Glutathione S-transferase theta-2B	0.0050692321170537	0.953881723408917
MC	III/IV	Q63ZY3	KANK2	KN motif and ankyrin repeat domain-containing protein 2	2.716611597951e-4	0.953270697913265
MC	III/IV	Q8N5C1	CALHM5	Calcium homeostasis modulator protein 5	5.00530250698342e-5	0.952733139649187
MC	III/IV	Q6ZUX7	LHFPL2	LHFPL tetraspan subfamily member 2 protein	2.2213127701335e-4	0.952260450904593
MC	III/IV	Q99674	CGREF1	Cell growth regulator with EF hand domain protein 1	3.4612166314886e-4	0.951116097290451
MC	III/IV	Q96QU6	ACCS	1-aminocyclopropane-1-carboxylate synthase-like protein 1	0.00159585567871058	0.950420383850004
MC	III/IV	P07998	RNASE1	Ribonuclease pancreatic	0.00206450778082005	0.94849464605965
MC	III/IV	P80108	GPLD1	Phosphatidylinositol-glycan-specific phospholipase D	3.4447285010521e-4	0.945671825375575
MC	III/IV	P00746	CFD	Complement factor D	7.744480060755e-4	0.938882116732648
MC	III/IV	P07951	TPM2	Tropomyosin beta chain	0.00349637456651219	0.937920011527565
MC	III/IV	Q8N3V7	SYNPO	Synaptopodin	3.46146011090331e-5	0.93768198597709
MC	III/IV	Q9Y5Y7	LYVE1	Lymphatic vessel endothelial hyaluronic acid receptor 1	0.00194929817759858	0.9316991409987
MC	III/IV	P60903	S100A10	Protein S100-A10	2.0045778368425e-5	0.930766134064426
MC	III/IV	Q96D15	RCN3	Reticulocalbin-3	0.00191727240752089	0.930212419391161
MC	III/IV	Q9BSW2	CRACR2A	EF-hand calcium-binding domain-containing protein 4B	2.7886687284078e-4	0.929407899484591
MC	III/IV	O43854	EDIL3	EGF-like repeat and discoidin I-like domain-containing protein 3	6.5416226104523e-4	0.929203359726234
MC	III/IV	Q8NER1	TRPV1	Transient receptor potential cation channel subfamily V member 1	1.52515085257e-4	0.927611598489516
MC	III/IV	P55011	SLC12A2	Solute carrier family 12 member 2	1.59191510857866e-5	0.926814449725534
MC	III/IV	P10643	C7	Complement component C7	0.00188572982868741	0.926729278965466
MC	III/IV	P35858	IGFALS	Insulin-like growth factor-binding protein complex acid labile subunit	0.00196418412537038	0.926630933667715
MC	III/IV	Q96KN2	CNDP1	Beta-Ala-His dipeptidase	0.00182385969407751	0.925307704525641
MC	III/IV	P80723	BASP1	Brain acid soluble protein 1	0.0018163446022523	0.923963519751759
MC	III/IV	Q9Y5H2	PCDHGA11	Protocadherin gamma-A11	1.848685902295e-4	0.921736627873446
MC	III/IV	P51636	CAV2	Caveolin-2	1.173312810938e-4	0.917813079175767
MC	III/IV	Q86Y46	KRT73	Keratin. type II cytoskeletal 73	1.7046702747059e-4	0.916073077008164
MC	III/IV	O14558	HSPB6	Heat shock protein beta-6	0.0264785012288857	0.915004429365323
MC	III/IV	P43652	AFM	Afamin	4.2248883009801e-4	0.914772586764792
MC	III/IV	P05090	APOD	Apolipoprotein D	3.506038485937e-4	0.914439062817367
MC	III/IV	P08603	CFH	Complement factor H	5.1624706191146e-4	0.912976956478362
MC	III/IV	Q92629	SGCD	Delta-sarcoglycan	0.00569283552916754	0.911630847264122
MC	III/IV	P04216	THY1	Thy-1 membrane glycoprotein	9.2194299031151e-4	0.911172502454072
MC	III/IV	Q9H3U7	SMOC2	SPARC-related modular calcium-binding protein 2	7.66303924380821e-5	0.908846408456559
MC	III/IV	Q15746	MYLK	Myosin light chain kinase. smooth muscle	0.00175486861076511	0.901408717303916
MC	III/IV	P02461	COL3A1	Collagen alpha-1(III) chain	0.00160506480882081	0.900816845037056
MC	III/IV	Q9ULC5	ACSL5	Long-chain-fatty-acid--CoA ligase 5	0.00226301286799127	0.900481399862342
MC	III/IV	P02750	LRG1	Leucine-rich alpha-2-glycoprotein	0.00237774973240579	0.900456404803361
MC	III/IV	Q96BS2	TESC	Calcineurin B homologous protein 3	2.95921305941741e-5	0.898910093938639
MC	III/IV	Q13576	IQGAP2	Ras GTPase-activating-like protein IQGAP2	4.34389473389167e-6	0.898118064435421
MC	III/IV	P34741	SDC2	Syndecan-2	0.00130056496405834	0.895087889020069
MC	III/IV	Q96RF0	SNX18	Sorting nexin-18	2.52993289206503e-6	0.895026578691915
MC	III/IV	Q13449	LSAMP	Limbic system-associated membrane protein	0.0126539141969855	0.89479450414795
MC	III/IV	O94832	MYO1D	Unconventional myosin-Id	1.37360585125288e-7	0.894679728728722
MC	III/IV	P01876	IGHA1	Immunoglobulin heavy constant alpha 1	0.00280463698624796	0.89433797489621
MC	III/IV	Q14714	SSPN	Sarcospan	0.0026217510011778	0.894120144485422
MC	III/IV	O43236	SEPTIN4	Septin-4	2.10283334267189e-5	0.893704126534998
MC	III/IV	A0A0B4J1U3	IGLV1-36	Immunoglobulin lambda variable 1-36	0.0143417575534517	0.893300099146664
MC	III/IV	Q12841	FSTL1	Follistatin-related protein 1	2.0159878682142e-4	0.893195490426884
MC	III/IV	P35052	GPC1	Glypican-1	3.30633293872742e-5	0.893190853351916
MC	III/IV	Q96SM3	CPXM1	Probable carboxypeptidase X1	0.00367869686774277	0.892897109326887
MC	III/IV	O43294	TGFB1I1	Transforming growth factor beta-1-induced transcript 1 protein	0.00356725555731425	0.891764513010502
MC	III/IV	Q96AM1	MRGPRF	Mas-related G-protein coupled receptor member F	0.0134904182753919	0.89137917786374
MC	III/IV	P17252	PRKCA	Protein kinase C alpha type	3.90890534989651e-6	0.891181760131865
MC	III/IV	Q14624	ITIH4	Inter-alpha-trypsin inhibitor heavy chain H4	5.8955074443147e-4	0.890301868633756
MC	III/IV	Q12805	EFEMP1	EGF-containing fibulin-like extracellular matrix protein 1	0.0115457837847332	0.890165720758516
MC	III/IV	P29972	AQP1	Aquaporin-1	0.00428710432256974	0.889467103421762
MC	III/IV	P07360	C8G	Complement component C8 gamma chain	0.00214910869525103	0.886001537020455
MC	III/IV	P08133	ANXA6	Annexin A6	5.54582576306239e-5	0.885478879477139
MC	III/IV	Q86SF2	GALNT7	N-acetylgalactosaminyltransferase 7	1.70528402830201e-5	0.88484191746498
MC	III/IV	P34096	RNASE4	Ribonuclease 4	1.9243424943785e-4	0.883512204714455
MC	III/IV	Q99439	CNN2	Calponin-2	3.0788219523093e-4	0.882381605244317
MC	III/IV	O95445	APOM	Apolipoprotein M	9.6813512549988e-4	0.881566737105821
MC	III/IV	O95497	VNN1	Pantetheinase	0.0315347288651968	0.880047503261576
MC	III/IV	A0A0C4DH24	IGKV6-21	Immunoglobulin kappa variable 6-21	0.016629142339757	0.877202467820615
MC	III/IV	O95810	CAVIN2	Caveolae-associated protein 2	0.0152268077884686	0.877106680167387
MC	III/IV	P02654	APOC1	Apolipoprotein C-I	0.00365618257933404	0.876132005913524
MC	III/IV	P04196	HRG	Histidine-rich glycoprotein	6.9712304665266e-4	0.874886129306818
MC	III/IV	P18510	IL1RN	Interleukin-1 receptor antagonist protein	0.00425818997689781	0.874202628093224
MC	III/IV	P01034	CST3	Cystatin-C	1.1386253904815e-4	0.873792390007463
MC	III/IV	Q04756	HGFAC	Hepatocyte growth factor activator	1.3589763243199e-4	0.870977968165032
MC	III/IV	A0A087WW87;P01614	IGKV2-40;IGKV2D-40	Immunoglobulin kappa variable 2-40;Immunoglobulin kappa variable 2D-40	0.0199783057120006	0.870961123003316
MC	III/IV	Q9NZN4	EHD2	EH domain-containing protein 2	0.00764827925932179	0.8705030510359
MC	III/IV	P08123	COL1A2	Collagen alpha-2(I) chain	0.00200536702123296	0.869993771949515
MC	III/IV	O60513	B4GALT4	Beta-1.4-galactosyltransferase 4	4.91555197497245e-5	0.869690837572884
MC	III/IV	P19827	ITIH1	Inter-alpha-trypsin inhibitor heavy chain H1	0.00161137171986403	0.868530917238729
MC	III/IV	P60008	H1-9P	Putative spermatid-specific linker histone H1-like protein	0.0367094889250444	0.868377849763171
MC	III/IV	P48552	NRIP1	Nuclear receptor-interacting protein 1	0.00788098708441099	0.868308914886218
MC	III/IV	Q8TF65	GIPC2	PDZ domain-containing protein GIPC2	0.00198494313480548	0.86574683350647
MC	III/IV	O94856	NFASC	Neurofascin	1.2299481089015e-4	0.864374939579275
MC	III/IV	P40145	ADCY8	Adenylate cyclase type 8	0.0255939194466618	0.863676018001001
MC	III/IV	P01009	SERPINA1	Alpha-1-antitrypsin	0.00115429210107695	0.863235400095594
MC	III/IV	P00450	CP	Ceruloplasmin	0.00129338627346438	0.862597135104203
MC	III/IV	P08670	VIM	Vimentin	3.7862381777185e-5	0.862192893081657
MC	III/IV	P35542	SAA4	Serum amyloid A-4 protein	0.00785881388779067	0.861207452467148
MC	III/IV	Q9H4E5	RHOJ	Rho-related GTP-binding protein RhoJ	4.509414896187e-4	0.859543642940585
MC	III/IV	P02763	ORM1	Alpha-1-acid glycoprotein 1	0.00176626840620009	0.859210604778879
MC	III/IV	A1L4H1	SSC5D	Soluble scavenger receptor cysteine-rich domain-containing protein SSC5D	0.00835438494509811	0.857058081474428
MC	III/IV	P51911	CNN1	Calponin-1	0.0432157691257749	0.857020494405347
MC	III/IV	O14786	NRP1	Neuropilin-1	3.69144950080556e-5	0.8569510482093
MC	III/IV	O00757	FBP2	Fructose-1.6-bisphosphatase isozyme 2	0.00174914601320556	0.856208632645483
MC	III/IV	P36575	ARR3	Arrestin-C	1.37531265235e-4	0.856046097938497
MC	III/IV	O76041	NEBL	Nebulette	0.0031575240771457	0.855698595986929
MC	III/IV	Q99102	MUC4	Mucin-4	0.0299677281199385	0.855119072013914
MC	III/IV	Q5HYK7	SH3D19	SH3 domain-containing protein 19	7.43978714179896e-5	0.854669628954533
MC	III/IV	P12111	COL6A3	Collagen alpha-3(VI) chain	0.00214044638768272	0.854127686578915
MC	III/IV	Q9UBX7	KLK11	Kallikrein-11	0.0127514368076819	0.854042391778406
MC	III/IV	P43251	BTD	Biotinidase	9.53165765726763e-5	0.85400272163089
MC	III/IV	P19823	ITIH2	Inter-alpha-trypsin inhibitor heavy chain H2	0.00160506480882081	0.853510532083302
MC	III/IV	P06703	S100A6	Protein S100-A6	8.0272006801096e-4	0.851014235766385
MC	III/IV	Q9H6K5	PRR36	Proline-rich protein 36	0.0146319141815642	0.850883173186056
MC	III/IV	Q13976	PRKG1	cGMP-dependent protein kinase 1	8.9949102622152e-4	0.849464323238383
MC	III/IV	P02452	COL1A1	Collagen alpha-1(I) chain	0.00499215315952711	0.847412174507749
MC	III/IV	Q07507	DPT	Dermatopontin	0.0161785179077885	0.846789523048266
MC	III/IV	P19652	ORM2	Alpha-1-acid glycoprotein 2	0.00256077328203823	0.845319834005364
MC	III/IV	P0C0L5	C4B	Complement C4-B	9.4908674407816e-4	0.844904087594799
MC	III/IV	P30039	PBLD	Phenazine biosynthesis-like domain-containing protein	4.0380001385238e-4	0.844857380009499
MC	III/IV	Q13231	CHIT1	Chitotriosidase-1	0.0336683575756624	0.844127644992581
MC	III/IV	Q16610	ECM1	Extracellular matrix protein 1	0.00386982232617022	0.843611741621041
MC	III/IV	Q9NR12	PDLIM7	PDZ and LIM domain protein 7	0.00159585567871058	0.842071732678759
MC	III/IV	P05546	SERPIND1	Heparin cofactor 2	0.00150080487224364	0.839483340420133
MC	III/IV	Q9Y6U3	SCIN	Scinderin	0.00255573784908229	0.839271831579937
MC	III/IV	P42330	AKR1C3	Aldo-keto reductase family 1 member C3	0.00269437815474374	0.838732934905668
MC	III/IV	Q14525	KRT33B	Keratin. type I cuticular Ha3-II	3.5038767057053e-4	0.835791398287414
MC	III/IV	Q8TDL5	BPIFB1	BPI fold-containing family B member 1	0.0058946982436029	0.835615315862286
MC	III/IV	P49908	SELENOP	Selenoprotein P	0.00342365923934618	0.834603455006238
MC	III/IV	O94875	SORBS2	Sorbin and SH3 domain-containing protein 2	3.5802263056415e-4	0.832979531187775
MC	III/IV	P02749	APOH	Beta-2-glycoprotein 1	3.8939322037615e-4	0.832269086466511
MC	III/IV	A0A0J9YXQ4	PNMA6E	Paraneoplastic antigen Ma6E	0.0101428838574082	0.831420988138003
MC	III/IV	Q5JST6	EFHC2	EF-hand domain-containing family member C2	0.0185951927791972	0.828472382477987
MC	III/IV	A0A0C4DH67	IGKV1-8	Immunoglobulin kappa variable 1-8	0.0431365841862594	0.827127476701477
MC	III/IV	Q14767	LTBP2	Latent-transforming growth factor beta-binding protein 2	0.0383923868920182	0.826819321039981
MC	III/IV	Q9UHB6	LIMA1	LIM domain and actin-binding protein 1	4.0205332326253e-8	0.82481493701362
MC	III/IV	P01859	IGHG2	Immunoglobulin heavy constant gamma 2	0.00279093591595928	0.82456702138556
MC	III/IV	Q15124	PGM5	Phosphoglucomutase-like protein 5	0.0295808469211736	0.822600023419556
MC	III/IV	Q9UK96	FBXO10	F-box only protein 10	0.00356390162124945	0.821233828058769
MC	III/IV	P27169	PON1	Serum paraoxonase/arylesterase 1	0.00390972573306042	0.820615509730699
MC	III/IV	Q96L03	SPATA17	Spermatogenesis-associated protein 17	0.0164177103766769	0.818240499429387
MC	III/IV	O15327	INPP4B	Inositol polyphosphate 4-phosphatase type II	1.650655150566e-4	0.817846260309233
MC	III/IV	Q8WX93	PALLD	Palladin	0.00237774973240579	0.81677789948103
MC	III/IV	P59768	GNG2	Guanine nucleotide-binding protein G(I)/G(S)/G(O) subunit gamma-2	0.00133014473030013	0.816060065888717
MC	III/IV	Q96NY7	CLIC6	Chloride intracellular channel protein 6	0.00801314175445025	0.81557292622454
MC	III/IV	Q16585	SGCB	Beta-sarcoglycan	0.00384545232124354	0.814153043114358
MC	III/IV	Q13393	PLD1	Phospholipase D1	4.63900591108558e-6	0.81277982824983
MC	III/IV	Q13642	FHL1	Four and a half LIM domains protein 1	0.0205864206044292	0.810562496710745
MC	III/IV	Q9BRR3	PGAP4	Post-GPI attachment to proteins factor 4	2.78002236359267e-5	0.810201528752385
MC	III/IV	P03952	KLKB1	Plasma kallikrein	0.00256360267589774	0.810138694203461
MC	III/IV	Q07954	LRP1	Prolow-density lipoprotein receptor-related protein 1	2.7515303473094e-5	0.80942920669154
MC	III/IV	P48061	CXCL12	Stromal cell-derived factor 1	0.01721114581094	0.809032318407572
MC	III/IV	Q9UM22	EPDR1	Mammalian ependymin-related protein 1	0.0012491065609346	0.808881989982506
MC	III/IV	A0A075B6S9;P0DSN7	IGKV1-37;IGKV1D-37	Probable non-functional immunoglobulinn kappa variable 1-37;Probable non-functional immunoglobulinn kappa variable 1D-37	0.0130453443245906	0.806398179323119
MC	III/IV	P00751	CFB	Complement factor B	5.7381109081693e-4	0.803739806578493
MC	III/IV	P01701	IGLV1-51	Immunoglobulin lambda variable 1-51	0.0116260542276474	0.802717649816449
MC	III/IV	O60687	SRPX2	Sushi repeat-containing protein SRPX2	0.0090263621858894	0.802428773457301
MC	III/IV	Q92887	ABCC2	ATP-binding cassette sub-family C member 2	0.0182769341239822	0.79716384062792
MC	III/IV	P51159	RAB27A	Ras-related protein Rab-27A	0.00124504354756218	0.796802257533557
MC	III/IV	Q8WUP2	FBLIM1	Filamin-binding LIM protein 1	1.58402770187975e-6	0.796235469990116
MC	III/IV	Q96C24	SYTL4	Synaptotagmin-like protein 4	1.36280963959948e-6	0.796190102892131
MC	III/IV	Q96KN3	PKNOX2	Homeobox protein PKNOX2	0.00678875149575565	0.795980299120094
[truncated: 1,595 more rows]

## Sheet: S4
Data S4 Results from differential abundance analysis after filtering for proteins significantly upregulated (FDR < 0.05, FC > 1.5) and downregulated (FDR < 0.05, FC < -1.5) for all pairwise comparisons and comparisons of early-stage (I or II) and late-stage (III or IV) within each histotype
HGSC vs EC						HGSC vs MC						HGSC vs CCC						EC vs MC						EC vs CCC						MC vs CCC						EC late-stage (III/IV) vs EC early-stage (I/II)					MC late-stage (III/IV) vs MC early-stage (I/II)
Stage	Protein Accession	Protein	Protein description	FDR	log2 FC (EC/HGSC)	Stage	Protein Accession	Protein	Protein description	FDR	log2 FC (MC/HGSC)	Stage	Protein Accession	Protein	Protein description	FDR	log2 FC (CCC/HGSC)	Stage	Protein Accession	Protein	Protein description	FDR	log2 FC (EC/MC)	Stage	Protein Accession	Protein	Protein description	FDR	log2 FC (EC/CCC)	Stage	Protein Accession	Protein	Protein description	FDR	log2 FC (MC/CCC)	Protein Accession	Protein	Protein description	FDR	log2 FC ((III/IV)/(I/II))	Protein Accession	Protein	Protein description	FDR	log2 FC ((III/IV)/(I/II))
I/II	O76070	SNCG	Gamma-synuclein	6.82715525069533e-5	-2.38201508191352	I/II	P23297	S100A1	Protein S100-A1	6.40071946274546e-7	-4.04724376326352	I/II	P29373	CRABP2	Cellular retinoic acid-binding protein 2	2.04271254902602e-6	-2.45891923656312	I/II	Q5GFL6	VWA2	von Willebrand factor A domain-containing protein 2	0.00247013057589736	1.79741724419823	I/II	Q14508	WFDC2	WAP four-disulfide core domain protein 2	0.0420408908944009	2.03340016715334	I/II	P56470	LGALS4	Galectin-4	1.5288285291961e-4	4.7169757343784	Q5GFL6	VWA2	von Willebrand factor A domain-containing protein 2	0.0179543259641073	-1.59555493286325	Q629K1	TRIQK	Triple QxxK/R motif-containing protein	0.0168014197785348	1.54047911847358
I/II	Q13421	MSLN	Mesothelin	2.0929919964495e-4	-2.30386211345532	I/II	P29373	CRABP2	Cellular retinoic acid-binding protein 2	6.35535968071195e-5	-2.38434960949605	I/II	O76070	SNCG	Gamma-synuclein	5.7401854253716e-4	-2.11878405106601	I/II	P35219	CA8	Carbonic anhydrase-related protein	0.0281918071042509	1.63950470764038	I/II	P09758	TACSTD2	Tumor-associated calcium signal transducer 2	0.00515748176102739	1.95615389013212	I/II	P06731	CEACAM5	Carcinoembryonic antigen-related cell adhesion molecule 5	0.0332293516627994	4.16608488064612	Q9Y6X4	FAM169A	Soluble lamin-associated protein of 75 kDa	0.0179543259641073	-1.20501300213077	P04216	THY1	Thy-1 membrane glycoprotein	0.0245632452904427	1.47899017781463
I/II	P23297	S100A1	Protein S100-A1	0.00198737057138096	-2.26650339248969	I/II	P42771	CDKN2A	Cyclin-dependent kinase inhibitor 2A	1.2872997612619e-4	-2.35938580638248	I/II	P40424	PBX1	Pre-B-cell leukemia transcription factor 1	7.205442369064931e-9	-2.03317633851592	I/II	P16402	H1-3	Histone H1.3	0.011747136770832	1.49037531748764	I/II	Q5GFL6	VWA2	von Willebrand factor A domain-containing protein 2	0.0279510477499688	1.54760779095868	I/II	Q07654	TFF3	Trefoil factor 3	0.00334852607396299	4.14609679913691						Q8N4V1	MMGT1	ER membrane protein complex subunit 5	0.0389900683086556	1.29905640067125
I/II	P23219	PTGS1	Prostaglandin G/H synthase 1	2.5498480259893e-4	-1.71886840645685	I/II	P50895	BCAM	Basal cell adhesion molecule	1.73842946405367e-5	-2.12793895142583	I/II	P26022	PTX3	Pentraxin-related protein PTX3	0.00183433430805823	-1.93338048431624	I/II	O00592	PODXL	Podocalyxin	0.00705962475258304	1.42018716999691	I/II	O00194	RAB27B	Ras-related protein Rab-27B	0.0162489690486464	1.51225684641747	I/II	O95154	AKR7A3	Aflatoxin B1 aldehyde reductase member 3	3.61035233401321e-7	3.85309285913304						Q9NYL4	FKBP11	Peptidyl-prolyl cis-trans isomerase FKBP11	0.0426768767260005	1.07258346084508
I/II	P00966	ASS1	Argininosuccinate synthase	1.09087502322265e-5	-1.64234414452009	I/II	P23219	PTGS1	Prostaglandin G/H synthase 1	8.21491407389062e-5	-2.10657206470834	I/II	O00470	MEIS1	Homeobox protein Meis1	3.5381450288306e-7	-1.71671640831627	I/II	Q9P2K5	MYEF2	Myelin expression factor 2	0.00305147172707438	1.3639440252134	I/II	Q9Y337	KLK5	Kallikrein-5	0.0361204587669951	1.39969393858802	I/II	Q6UX06	OLFM4	Olfactomedin-4	0.0010289060152893	3.78376355648129						P35580	MYH10	Myosin-10	0.0421322786216438	1.02810648586469
[truncated: 2,429 more rows]

## Sheet: S5
Data S5 Combinations of DAPs yielding the highest AUC for the classification of a histotype/comparison based on SVM models
[truncated: 19 more rows]

[truncated: 4 more sheets: S6, S7, S8, S9]
